# Supplementary material for: Comprehensive assessment of immune context and immunotherapy response via noninvasive imaging in gastric cancer
Source: J Clin Invest. 2024 Jan 25;134(6):e175834. doi: 10.1172/JCI175834 (PMC10940098; doi:10.1172/JCI175834)
Supplement: Supporting data values [file jci-134-175834-s222.xlsx]

## Sheet: Figure 1
Cohort	Hospital	Number of patients
Training cohort	Nanfang Hospital	242
Internal validation cohort 1	Nanfang Hospital	160
Internal validation cohort 2	Nanfang Hospital	512
External validation cohort 1	Sun Yat-sen University Cancer Center	102
External validation cohort 2	Sun Yat-sen University Cancer Center	1123
Prospective validation cohort	Nanfang Hospital	158
Radiogenomics cohort	TCGA and TCIA	42
Immunotherapy cohort 1	Nanfang Hospital	198
Immunotherapy cohort 2	Guangdong Provincial Hospital of Chinese Medicine	63

## Sheet: Figure 2A
Train cohort				Internal validation cohort 1				External validation cohort 1
DFS	status	LIS	MIS	DFS	status	LIS	MIS	DFS	status	LIS	MIS
47	0	Low	Low	62	0	High	low	27	0	high	high
19	1	High	High	11	1	low	High	83	0	high	high
16	1	Low	High	5	1	low	High	23	0	high	high
44	1	High	High	67	0	High	High	47	0	low	high
49	0	High	Low	73	0	High	low	72	0	high	high
45	0	High	High	8	1	low	High	42	1	low	high
66	0	High	Low	20	1	low	low	21	1	low	high
74	0	High	High	19	1	High	High	20	0	low	high
5	0	High	Low	14	1	High	low	34	1	high	high
81	0	High	Low	8	1	High	High	57	1	low	high
48	1	Low	Low	87	0	High	low	21	1	low	high
19	1	Low	High	67	0	High	High	62	0	high	high
92	0	High	Low	30	1	low	High	48	0	low	high
63	0	High	Low	61	0	High	low	81	0	high	low
34	1	High	High	62	0	High	low	38	0	high	high
62	0	High	High	30	1	low	High	12	0	low	high
52	0	High	Low	84	0	High	low	24	1	high	high
32	0	High	Low	62	0	High	low	93	0	high	low
63	0	Low	Low	12	1	High	low	36	1	high	high
6	1	Low	High	69	0	High	low	57	0	high	high
15	1	High	High	38	1	low	High	89	0	high	low
66	0	Low	High	49	0	High	High	29	1	high	high
32	1	Low	High	44	0	High	High	82	0	low	high
63	0	Low	Low	9	1	low	low	45	1	high	high
41	1	High	Low	69	0	High	low	84	0	high	low
6	1	Low	High	11	1	low	High	37	1	high	high
16	1	High	High	115	0	High	High	8	1	low	high
16	1	Low	Low	68	0	High	High	89	0	high	high
62	0	High	High	63	0	High	low	23	1	high	high
62	0	High	High	29	1	low	High	89	0	high	low
25	1	High	High	52	0	High	High	87	0	high	low
67	0	High	Low	4	1	High	High	36	0	high	high
62	0	High	Low	58	1	High	High	87	0	high	high
13	1	Low	Low	74	0	High	High	19	1	high	high
61	0	High	Low	24	1	low	High	60	0	high	high
62	0	High	High	62	0	High	low	57	1	high	high
73	0	High	Low	25	1	low	High	20	0	low	high
62	0	High	Low	68	0	High	low	12	0	high	high
32	1	Low	High	55	1	High	low	5	1	low	high
57	0	Low	Low	16	1	High	High	65	0	high	low
52	1	High	High	68	0	High	High	16	1	high	high
67	0	High	High	58	1	High	High	71	0	high	low
41	0	High	High	64	0	High	low	84	0	high	low
19	1	Low	High	65	0	High	low	76	0	high	low
61	0	High	Low	64	0	High	High	34	1	high	high
95	0	High	High	100	0	High	low	68	0	high	low
41	1	High	Low	48	1	low	High	76	0	high	low
44	0	High	High	38	1	High	High	76	0	high	low
65	0	High	Low	63	0	High	low	42	0	high	high
52	0	Low	Low	67	0	High	low	76	0	high	low
11	1	Low	High	64	0	High	low	15	1	low	high
67	0	High	Low	13	1	High	High	65	0	high	low
28	1	Low	High	30	1	High	High	14	1	low	high
74	0	High	Low	99	0	High	High	8	0	low	high
16	1	Low	High	2	1	High	High	16	0	high	low
64	0	Low	Low	92	1	low	High	26	1	low	high
62	0	High	Low	29	1	low	High	32	0	high	high
74	0	High	Low	69	0	low	High	65	0	high	low
3	1	High	High	63	0	low	low	28	1	high	high
17	1	Low	High	66	0	low	low	85	0	high	low
35	0	High	High	69	0	High	low	53	0	high	low
51	0	High	High	64	0	High	low	60	0	high	low
47	1	Low	High	20	1	low	low	84	0	high	high
7	1	Low	High	4	1	High	High	18	0	low	low
69	0	Low	Low	58	1	low	High	53	0	high	high
10	1	High	Low	16	1	low	High	37	0	low	high
66	0	High	High	49	0	low	High	67	0	high	high
65	0	High	High	53	1	High	low	10	0	low	low
67	0	High	High	63	0	High	High	19	0	high	low
58	0	High	High	64	0	High	High	76	0	high	low
18	1	High	High	83	0	High	High	25	1	high	low
63	0	High	Low	51	1	low	High	19	1	low	high
67	0	High	High	2	1	low	High	35	1	high	low
110	0	High	Low	69	0	low	low	49	0	low	high
74	0	High	Low	25	0	High	low	43	1	high	low
36	0	High	Low	30	1	High	High	20	1	high	low
68	0	High	Low	58	0	low	low	22	0	high	low
65	0	High	Low	61	0	low	High	41	0	low	high
59	0	High	High	3	1	low	low	22	0	low	low
71	0	High	Low	19	1	High	High	11	0	low	high
51	0	High	High	64	0	High	High	66	0	high	low
64	0	High	High	69	0	High	High	13	1	low	high
42	0	Low	High	11	1	low	High	27	1	low	low
19	1	Low	High	13	1	low	High	17	1	low	high
65	0	High	Low	13	1	High	High	21	1	high	low
74	0	High	Low	73	0	High	High	72	0	high	low
16	1	Low	Low	39	1	High	High	53	1	high	high
4	1	High	Low	66	0	High	low	65	0	high	low
62	1	Low	High	9	1	High	High	57	0	high	high
17	1	Low	Low	7	1	low	High	13	1	low	high
5	1	High	High	32	1	High	High	14	1	high	high
61	0	High	High	48	1	High	High	85	0	high	low
22	1	Low	High	21	1	low	High	4	1	low	high
64	0	High	High	10	1	High	High	23	1	low	high
32	1	High	Low	67	0	High	low	16	1	low	high
6	1	Low	High	62	0	High	low	42	0	high	high
19	0	High	Low	8	1	High	low	85	0	high	low
39	1	Low	High	64	0	High	low	10	1	low	high
69	0	High	High	62	0	High	low	68	0	high	low
8	0	Low	High	46	1	low	High	61	0	high	low
20	1	Low	High	58	0	High	High	43	1	high	low
62	0	High	Low	32	0	High	High	27	1	high	low
16	1	Low	High	34	1	low	High
93	0	High	Low	59	1	High	High
27	1	Low	Low	64	0	High	High
63	0	Low	High	66	0	High	High
13	1	Low	High	6	1	low	low
58	0	High	High	36	1	low	High
67	0	High	Low	67	0	High	low
62	0	Low	Low	65	0	low	High
9	1	Low	High	37	1	low	low
61	0	Low	Low	69	0	High	High
69	0	Low	High	45	1	low	low
1	1	Low	High	45	0	High	High
65	0	Low	Low	99	0	low	low
81	0	High	Low	23	0	low	High
68	0	High	High	67	0	High	High
63	0	High	Low	99	0	High	High
40	1	Low	High	69	0	High	High
67	0	Low	Low	12	1	High	High
9	1	Low	High	49	0	High	High
3	1	Low	Low	61	0	low	low
35	1	High	High	84	0	High	High
12	1	High	High	15	1	low	High
61	1	High	Low	19	1	low	High
25	0	Low	High	24	0	High	High
70	0	High	High	46	0	High	High
73	0	High	High	19	1	High	low
59	0	High	Low	63	0	High	low
14	1	Low	High	73	0	High	High
112	0	Low	Low	6	1	low	low
108	0	High	Low	14	0	High	High
71	0	Low	Low	49	1	low	low
61	1	High	High	10	1	low	High
65	0	High	High	16	1	High	low
67	0	Low	High	70	0	low	low
69	0	High	Low	83	0	High	High
65	0	High	Low	8	1	low	High
18	1	Low	High	18	1	low	High
62	0	High	Low	36	1	low	High
64	0	High	High	98	0	High	High
61	0	High	Low	45	1	High	High
18	1	Low	High	7	1	High	High
10	1	Low	High	48	1	low	High
65	0	Low	Low	7	1	low	High
17	1	Low	High	44	0	low	low
11	1	Low	High	16	1	High	low
61	0	High	High	58	0	High	High
43	0	Low	Low	37	1	low	low
15	0	High	High	74	0	High	low
49	0	Low	High	62	0	low	low
19	1	Low	High	35	1	low	low
8	1	High	High	101	0	High	High
69	0	High	Low	14	1	low	High
68	0	Low	Low	10	1	low	low
64	0	High	Low	112	0	High	High
59	0	Low	Low	69	0	High	High
69	0	High	Low	36	0	High	High
45	0	Low	High	62	0	low	low
62	0	High	Low	23	0	High	High
65	0	Low	High
73	0	High	Low
19	1	Low	High
55	0	Low	Low
64	0	Low	Low
68	0	High	High
26	1	Low	High
31	1	Low	High
8	1	High	High
67	0	High	High
62	0	High	Low
47	0	High	Low
37	1	High	High
45	1	Low	High
52	1	Low	High
10	1	High	Low
5	1	Low	High
62	0	High	High
6	1	High	High
21	1	Low	Low
52	1	High	High
27	1	Low	High
67	0	Low	Low
14	1	Low	Low
74	0	High	Low
51	0	High	Low
9	1	Low	Low
9	1	Low	High
18	1	Low	Low
3	1	Low	Low
65	0	High	High
35	1	Low	High
10	1	Low	High
9	1	Low	High
9	1	Low	High
22	1	Low	High
3	1	High	High
62	0	High	Low
7	1	High	High
20	1	Low	High
8	1	Low	High
6	1	High	High
18	1	High	High
24	1	High	High
51	1	Low	Low
20	1	High	Low
64	0	Low	High
25	0	High	High
97	0	High	Low
1	1	High	High
8	1	High	Low
8	1	Low	High
35	1	High	High
61	0	High	High
62	0	High	High
62	0	High	Low
49	0	Low	Low
44	0	Low	High
69	0	High	Low
19	1	Low	Low
73	0	High	Low
43	0	Low	Low
64	0	High	Low
33	1	Low	High
69	0	High	Low
61	0	High	High
30	1	Low	High
72	0	High	Low
7	1	High	High
12	0	High	Low
65	0	High	High
91	0	High	Low
60	0	High	High
27	1	Low	High
29	1	High	Low
61	0	High	Low
68	0	Low	High
10	1	High	High
8	1	High	High
44	0	Low	Low
61	0	High	High
57	1	Low	Low

## Sheet: Figure 2B
Train cohort				Internal validation cohort 1				External validation cohort 1
OS	status	LIS	MIS	OS	status	LIS	MIS	OS	status	LIS	MIS
47	0	Low	Low	62	0	High	low	27	0	high	high
29	1	High	High	15	1	low	High	83	0	high	high
36	1	Low	High	23	1	low	High	23	0	high	high
48	1	High	High	67	0	High	High	47	0	low	high
49	0	High	Low	73	0	High	low	72	0	high	high
45	0	High	High	18	1	low	High	52	1	low	high
66	0	High	Low	25	1	low	low	30	1	low	high
74	0	High	High	34	1	High	High	20	0	low	high
5	0	High	Low	16	1	High	low	71	1	high	high
81	0	High	Low	16	1	High	High	60	1	low	high
54	1	Low	Low	87	0	High	low	21	1	low	high
29	1	Low	High	67	0	High	High	62	0	high	high
92	0	High	Low	31	1	low	High	48	0	low	high
63	0	High	Low	61	0	High	low	81	0	high	low
37	1	High	High	62	0	High	low	38	0	high	high
62	0	High	High	38	1	low	High	12	0	low	high
52	0	High	Low	84	0	High	low	26	1	high	high
32	0	High	Low	62	0	High	low	93	0	high	low
63	0	Low	Low	16	1	High	low	36	0	high	high
45	1	Low	High	69	0	High	low	57	0	high	high
18	1	High	High	54	1	low	High	89	0	high	low
66	0	Low	High	49	0	High	High	29	1	high	high
54	1	Low	High	44	0	High	High	82	0	low	high
63	0	Low	Low	23	1	low	low	45	1	high	high
62	1	High	Low	69	0	High	low	84	0	high	low
41	0	Low	High	26	1	low	High	52	1	high	high
19	1	High	High	115	0	High	High	8	1	low	high
21	1	Low	Low	68	0	High	High	89	0	high	high
62	0	High	High	63	0	High	low	23	1	high	high
62	0	High	High	45	1	low	High	89	0	high	low
47	1	High	High	52	0	High	High	87	0	high	low
67	0	High	Low	20	1	High	High	36	0	high	high
62	0	High	Low	69	0	High	High	87	0	high	high
30	1	Low	Low	74	0	High	High	29	1	high	high
61	0	High	Low	44	1	low	High	60	0	high	high
62	0	High	High	62	0	High	low	57	0	high	high
73	0	High	Low	25	0	low	High	20	0	low	high
62	0	High	Low	68	0	High	low	12	0	high	high
62	0	Low	High	75	0	High	low	5	1	low	high
57	0	Low	Low	24	0	High	High	65	0	high	low
57	1	High	High	68	0	High	High	29	1	high	high
67	0	High	High	61	1	High	High	71	0	high	low
41	0	High	High	64	0	High	low	84	0	high	low
27	1	Low	High	65	0	High	low	76	0	high	low
61	0	High	Low	64	0	High	High	54	1	high	high
95	0	High	High	100	0	High	low	68	0	high	low
55	1	High	Low	65	1	low	High	76	0	high	low
44	0	High	High	47	1	High	High	76	0	high	low
65	0	High	Low	63	0	High	low	42	0	high	high
52	0	Low	Low	67	0	High	low	76	0	high	low
13	1	Low	High	64	0	High	low	25	1	low	high
67	0	High	Low	14	1	High	High	65	0	high	low
53	1	Low	High	32	1	High	High	14	1	low	high
74	0	High	Low	99	0	High	High	8	0	low	high
19	1	Low	High	64	0	High	High	24	0	high	low
64	0	Low	Low	92	1	low	High	56	1	low	high
62	0	High	Low	50	1	low	High	32	0	high	high
74	0	High	Low	69	0	low	High	65	0	high	low
16	1	High	High	63	0	low	low	38	1	high	high
23	1	Low	High	66	0	low	low	85	0	high	low
35	0	High	High	69	0	High	low	53	0	high	low
51	0	High	High	64	0	High	low	60	0	high	low
48	1	Low	High	26	1	low	low	84	0	high	high
13	1	Low	High	6	1	High	High	20	0	low	low
69	0	Low	Low	78	0	low	High	53	0	high	high
35	1	High	Low	25	1	low	High	37	0	low	high
66	0	High	High	49	0	low	High	67	0	high	high
65	0	High	High	56	1	High	low	10	0	low	low
67	0	High	High	63	0	High	High	19	0	high	low
58	0	High	High	64	0	High	High	76	0	high	low
58	0	High	High	83	0	High	High	35	1	high	low
63	0	High	Low	72	0	low	High	29	1	low	high
67	0	High	High	13	1	low	High	35	1	high	low
110	0	High	Low	69	0	low	low	49	0	low	high
74	0	High	Low	25	0	High	low	43	1	high	low
36	0	High	Low	31	1	High	High	28	0	high	low
68	0	High	Low	58	0	low	low	22	0	high	low
65	0	High	Low	61	0	low	High	41	0	low	high
59	0	High	High	3	1	low	low	22	0	low	low
71	0	High	Low	36	1	High	High	11	0	low	high
51	0	High	High	64	0	High	High	66	0	high	low
64	0	High	High	69	0	High	High	13	1	low	high
42	0	Low	High	13	1	low	High	27	0	low	low
58	0	Low	High	15	1	low	High	17	1	low	high
65	0	High	Low	14	1	High	High	25	0	high	low
74	0	High	Low	73	0	High	High	72	0	high	low
21	1	Low	Low	62	0	High	High	66	1	high	high
6	0	High	Low	66	0	High	low	65	0	high	low
67	1	Low	High	29	1	High	High	57	0	high	high
37	0	Low	Low	10	1	low	High	13	1	low	high
11	1	High	High	49	1	High	High	14	1	high	high
61	0	High	High	70	0	High	High	85	0	high	low
50	0	Low	High	56	1	low	High	4	1	low	high
64	0	High	High	20	1	High	High	27	1	low	high
32	0	High	Low	67	0	High	low	16	1	low	high
20	1	Low	High	62	0	High	low	42	0	high	high
19	0	High	Low	45	1	High	low	85	0	high	low
44	1	Low	High	61	0	High	low	10	1	low	high
69	0	High	High	62	0	High	low	68	0	high	low
8	0	Low	High	62	0	low	High	61	0	high	low
22	1	Low	High	58	0	High	High	43	1	high	low
62	0	High	Low	69	0	High	High	32	1	high	low
23	1	Low	High	99	0	low	High
93	0	High	Low	59	1	High	High
40	0	Low	Low	73	0	High	High
63	0	Low	High	66	0	High	High
43	0	Low	High	55	0	low	low
58	0	High	High	58	1	low	High
67	0	High	Low	65	0	High	low
62	0	Low	Low	62	0	low	High
15	1	Low	High	62	0	low	low
61	0	Low	Low	41	0	High	High
69	0	Low	High	67	0	low	low
6	1	Low	High	51	0	High	High
65	0	Low	Low	99	0	low	low
81	0	High	Low	65	0	low	High
68	0	High	High	67	0	High	High
63	0	High	Low	99	0	High	High
80	0	Low	High	69	0	High	High
67	0	Low	Low	49	0	High	High
11	1	Low	High	49	0	High	High
19	1	Low	Low	62	0	low	low
65	1	High	High	84	0	High	High
15	1	High	High	24	0	low	High
71	1	High	Low	19	0	low	High
25	0	Low	High	24	0	High	High
70	0	High	High	46	0	High	High
73	0	High	High	73	0	High	low
59	0	High	Low	74	0	High	low
20	1	Low	High	55	0	High	High
112	0	Low	Low	49	1	low	low
108	0	High	Low	14	0	High	High
71	0	Low	Low	70	0	low	low
71	1	High	High	22	1	low	High
65	0	High	High	64	0	High	low
67	0	Low	High	112	0	low	low
69	0	High	Low	83	0	High	High
65	0	High	Low	9	1	low	High
38	0	Low	High	41	1	low	High
62	0	High	Low	56	0	low	High
64	0	High	High	98	0	High	High
61	0	High	Low	49	1	High	High
38	1	Low	High	37	1	High	High
11	1	Low	High	62	1	low	High
65	0	Low	Low	8	1	low	High
37	1	Low	High	44	0	low	low
11	1	Low	High	36	0	High	low
61	0	High	High	58	0	High	High
43	0	Low	Low	39	1	low	low
15	0	High	High	74	0	High	low
49	0	Low	High	62	0	low	low
21	1	Low	High	54	1	low	low
11	1	High	High	101	0	High	High
69	0	High	Low	18	1	low	High
68	0	Low	Low	14	1	low	low
64	0	High	Low	112	0	High	High
59	0	Low	Low	69	0	High	High
69	0	High	Low	36	0	High	High
64	0	Low	High	62	0	low	low
65	0	High	Low	23	0	High	High
58	0	Low	High
39	0	High	Low
55	0	Low	High
64	0	Low	Low
68	0	Low	Low
32	0	High	High
47	1	Low	High
10	1	Low	High
67	0	High	High
62	0	High	High
64	0	High	Low
47	0	High	Low
52	1	High	High
56	0	Low	High
67	0	Low	High
31	0	High	Low
7	1	Low	High
62	0	High	High
39	1	High	High
62	0	Low	Low
38	0	High	High
37	0	Low	High
67	0	Low	Low
74	0	Low	Low
74	0	High	Low
99	0	High	Low
68	1	Low	Low
23	0	Low	High
6	1	Low	Low
67	0	Low	Low
99	0	High	High
69	0	Low	High
9	0	Low	High
28	0	Low	High
17	1	Low	High
79	0	Low	High
13	1	High	High
62	0	High	Low
84	0	High	High
45	1	Low	High
46	0	Low	High
20	1	High	High
63	0	High	High
54	1	High	High
84	0	Low	Low
64	0	High	Low
69	0	Low	High
25	0	High	High
97	0	High	Low
15	1	High	High
62	0	High	Low
19	1	Low	High
40	1	High	High
61	0	High	High
62	0	High	High
62	0	High	Low
49	0	Low	Low
44	0	Low	High
69	0	High	Low
21	1	Low	Low
73	0	High	Low
43	0	Low	Low
64	0	High	Low
36	1	Low	High
69	0	High	Low
61	0	High	High
34	1	Low	High
72	0	High	Low
8	1	High	High
12	0	High	Low
65	0	High	High
91	0	High	Low
60	0	High	High
30	1	Low	High
38	1	High	Low
61	0	High	Low
68	0	Low	High
10	0	High	High
13	1	High	High
44	0	Low	Low
61	0	High	High
57	1	Low	Low

## Sheet: Figure 3A
Train cohort		Internal validation cohort 1		External validation cohort 1
LRS	LIS	LRS	LIS	LRS	LIS
-0.436057	low	1.01967	high	-2.05848	high
0.78687	high	-4.09627	low	2.28913	high
-0.147204	low	-1.82685	low	0.559793	high
0.074303	high	-2.00192	high	-0.308866	low
-0.0578866	high	0.994909	high	0.53623	high
0.196632	high	1.27981	low	-1.30527	low
0.5074	high	0.907559	low	-1.01139	low
2.19058	high	-0.772443	high	-0.99781	low
0.854346	high	-0.55696	high	1.09654	high
2.07837	high	-0.857548	high	-1.97122	low
1.08305	low	1.32764	high	1.06619	low
-0.242527	low	0.163856	high	3.43137	high
0.585747	high	-0.289733	low	-1.85486	low
4.67874	high	-1.53733	high	1.78423	high
-1.05457	high	1.65727	high	-0.895949	high
1.07415	high	-1.80581	low	-0.0629761	low
0.415028	high	1.21862	high	0.0994453	high
1.15594	high	1.1714	high	1.506	high
1.19688	low	0.25784	high	0.629513	high
-3.28478	low	1.04902	high	1.65496	high
0.200097	high	-4.55113	low	0.670944	high
-0.768373	low	2.53063	high	-3.46037	high
1.8496	low	0.837341	high	0.072876	low
0.551443	low	-0.529236	low	-0.303593	high
0.444611	high	0.401044	high	2.21749	high
0.29664	low	-0.779499	low	1.11424	high
-0.355128	high	1.09385	high	-0.17039	low
-1.60546	low	1.21241	high	2.22306	high
-1.50568	high	1.55907	high	0.302815	high
0.779905	high	1.41006	low	5.09086	high
2.10553	high	-0.439768	high	0.902664	high
2.45424	high	1.35746	high	0.831012	high
0.190763	high	0.898498	high	3.05078	high
-2.32299	low	1.28843	high	1.13753	high
-0.843773	high	0.943313	low	-0.171795	high
0.352624	high	1.24532	high	-3.07023	high
1.14882	high	-2.11306	low	-1.65466	low
-0.554567	high	-0.0735796	high	-0.404138	high
-0.428929	low	0.460987	high	-0.429981	low
-0.942978	low	1.63968	high	0.802689	high
-0.674234	high	-1.26843	high	0.0818455	high
1.69974	high	-0.2754	high	3.5981	high
1.4954	high	2.43567	high	1.05225	high
-2.9468	low	0.340425	high	0.285898	high
0.878675	high	1.87282	high	-0.187591	high
1.74069	high	1.65881	high	0.223982	high
-0.0419236	high	-0.0416127	low	3.86916	high
-0.0882135	high	-1.38304	high	1.65852	high
0.973798	high	0.823999	high	-2.7769	high
-0.129301	low	0.979335	high	1.54483	high
0.122204	low	-1.86169	high	-2.18348	low
-0.364645	high	-0.553094	high	-0.304077	high
-1.13412	low	0.60806	high	-1.08038	low
-0.325064	high	0.692294	high	1.71936	low
-1.11418	low	0.780815	high	-0.636308	high
1.39044	low	-0.700755	low	0.242293	low
2.82768	high	-0.372704	low	-1.09926	high
0.685903	high	-2.3405	low	1.21511	high
0.024354	high	-0.251949	low	2.74284	high
-0.542516	low	-1.21237	low	1.52237	high
-2.30556	high	0.476821	high	0.859416	high
0.338518	high	1.26282	high	2.3289	high
-1.82183	low	-0.458077	low	2.28013	high
-1.70129	low	-0.684979	high	1.07918	low
-1.18804	low	-1.26795	low	0.771914	high
0.778099	high	1.36321	low	1.07078	low
-0.441562	high	-0.498747	low	2.06823	high
0.878781	high	0.986463	high	4.10382	low
0.683161	high	2.01906	high	1.25701	high
1.50302	high	0.446339	high	0.336486	high
2.72445	high	0.679263	high	-1.4826	high
1.16288	high	-1.875	low	0.0371368	low
1.14292	high	-1.23951	low	2.09177	high
0.311661	high	0.0596436	low	-0.691613	low
0.430727	high	0.82217	high	1.44007	high
1.29692	high	0.422906	high	0.207465	high
2.66823	high	-0.990602	low	-0.0627414	high
0.281056	high	-0.0343724	low	-0.35719	low
0.12805	high	-0.974818	low	-1.70934	low
2.42509	high	0.0365841	high	1.24083	low
1.17319	high	0.369958	high	1.04885	high
-0.384443	high	1.07355	high	-1.15532	low
0.533853	low	-0.357141	low	-0.943729	low
-0.0462159	low	-0.539515	low	-1.42042	low
1.13448	high	-0.694262	high	-2.97243	high
1.62361	high	-0.789227	high	-2.11976	high
-2.58792	low	-1.14874	high	2.19649	high
-1.03876	high	-0.0986759	high	1.27602	high
-2.10688	low	1.32072	high	0.174275	high
-2.38216	low	-0.84874	low	-1.23067	low
-1.04105	high	0.411194	high	0.922848	high
0.661903	high	-1.05446	high	0.861084	high
0.238215	low	-2.20611	low	-0.437851	low
1.32798	high	-0.813619	high	-2.00951	low
1.30025	high	1.09075	high	-0.302632	low
-1.25014	low	3.36735	high	0.593929	high
3.05207	high	1.83732	high	2.77521	high
0.0221925	low	0.0303932	high	-2.69091	low
1.84634	high	1.09774	high	3.22324	high
-0.715531	low	-1.26055	low	1.99008	high
-2.62541	low	-2.148	high	1.32075	high
0.961427	high	0.743248	high	0.984019	high
-0.892734	low	-1.32147	low
-0.229406	high	0.926223	high
0.119652	low	-0.243693	high
-0.297387	low	1.95023	high
0.944213	low	-0.989753	low
0.379804	high	-0.615386	low
-0.249626	high	0.440059	high
0.17216	low	-0.0483692	low
-0.93514	low	-1.31436	low
0.535204	low	0.349383	high
-0.157491	low	0.133006	low
-1.39629	low	-1.09604	high
-1.92418	low	2.08565	low
0.250412	high	0.633351	low
1.13833	high	-0.112562	high
-1.69348	high	-0.856502	high
1.59169	low	1.885	high
-0.696583	low	-0.431485	high
-0.0668432	low	0.0433101	high
-0.347328	low	-2.28068	low
1.43716	high	0.194992	high
0.132265	high	-1.58206	low
0.28166	high	0.726142	low
0.739368	low	0.410273	high
1.00582	high	0.0601995	high
0.00273884	high	0.751613	high
0.904576	high	0.444277	high
-0.579662	low	-0.132204	high
-0.502381	low	-2.29467	low
0.301204	high	1.27618	high
-0.595348	low	-0.120993	low
-0.74296	high	-2.54222	low
0.145887	high	0.37135	high
-0.371402	low	0.300652	low
2.76474	high	-0.124815	high
0.892886	high	-0.403536	low
-1.17298	low	-0.231573	low
0.860302	high	-3.01941	low
0.51126	high	0.947731	high
0.8057	high	-0.369657	high
-0.586933	low	0.484592	high
-0.704224	low	-1.3671	low
1.55842	low	-1.05195	low
-0.860921	low	-0.519993	low
-0.216415	low	-0.565135	high
0.138363	high	-0.486546	high
0.146319	low	0.411843	low
1.423	high	4.2784	high
0.767094	low	0.100039	low
-1.0679	low	-0.197044	low
0.367232	high	0.394538	high
-1.14133	high	0.231308	low
-1.88601	low	-0.995078	low
0.645976	high	0.116029	high
0.835713	low	-0.781903	high
1.07293	high	-0.591375	high
-1.81281	low	-3.36325	low
0.19953	high	0.516405	high
-0.39376	low
-0.223651	high
-1.13535	low
-3.3202	low
-2.2957	low
-0.799695	high
-2.14805	low
0.123697	low
-0.415689	high
0.76197	high
0.275452	high
-0.0523761	high
-0.387354	high
-0.402133	low
0.230288	low
1.89827	high
0.916708	low
0.84964	high
-1.39612	high
0.188484	low
0.822597	high
-3.11099	low
-0.228343	low
1.60664	low
1.46013	high
2.4781	high
-2.01495	low
-3.8138	low
0.259859	low
-1.20925	low
1.065	high
-0.896733	low
0.40199	low
0.491888	low
-0.619608	low
-2.35182	low
0.323719	high
-0.742938	high
0.640395	high
-0.952547	low
1.66172	low
-0.33838	high
-0.203413	high
1.79281	high
0.226928	low
-1.25612	high
0.813028	low
1.73448	high
-0.0208702	high
2.45468	high
0.374445	high
-0.749365	low
-0.23248	high
0.680164	high
0.682302	high
1.9635	high
-0.416812	low
-1.56007	low
0.725235	high
-1.31257	low
0.109868	high
0.483224	low
-0.110448	high
-1.81344	low
-0.552453	high
0.0482882	high
-0.643229	low
0.494983	high
0.90609	high
0.953468	high
0.4549	high
-0.884202	high
0.329843	high
-1.37143	low
-0.55405	high
1.23168	high
-3.26583	low
-0.980597	high
1.19914	high
-1.06528	low
0.679893	high
0.118445	low

## Sheet: Figure 3B
Train cohort		Internal validation cohort 1		External validation cohort 1
LRS	LIS	LRS	LIS	LRS	LIS
-0.436057	low	1.01967	high	-2.05848	high
0.78687	high	-4.09627	low	2.28913	high
-0.147204	low	-1.82685	low	0.559793	high
0.074303	high	-2.00192	high	-0.308866	low
-0.0578866	high	0.994909	high	0.53623	high
0.196632	high	1.27981	low	-1.30527	low
0.5074	high	0.907559	low	-1.01139	low
2.19058	high	-0.772443	high	-0.99781	low
0.854346	high	-0.55696	high	1.09654	high
2.07837	high	-0.857548	high	-1.97122	low
1.08305	low	1.32764	high	1.06619	low
-0.242527	low	0.163856	high	3.43137	high
0.585747	high	-0.289733	low	-1.85486	low
4.67874	high	-1.53733	high	1.78423	high
-1.05457	high	1.65727	high	-0.895949	high
1.07415	high	-1.80581	low	-0.0629761	low
0.415028	high	1.21862	high	0.0994453	high
1.15594	high	1.1714	high	1.506	high
1.19688	low	0.25784	high	0.629513	high
-3.28478	low	1.04902	high	1.65496	high
0.200097	high	-4.55113	low	0.670944	high
-0.768373	low	2.53063	high	-3.46037	high
1.8496	low	0.837341	high	0.072876	low
0.551443	low	-0.529236	low	-0.303593	high
0.444611	high	0.401044	high	2.21749	high
0.29664	low	-0.779499	low	1.11424	high
-0.355128	high	1.09385	high	-0.17039	low
-1.60546	low	1.21241	high	2.22306	high
-1.50568	high	1.55907	high	0.302815	high
0.779905	high	1.41006	low	5.09086	high
2.10553	high	-0.439768	high	0.902664	high
2.45424	high	1.35746	high	0.831012	high
0.190763	high	0.898498	high	3.05078	high
-2.32299	low	1.28843	high	1.13753	high
-0.843773	high	0.943313	low	-0.171795	high
0.352624	high	1.24532	high	-3.07023	high
1.14882	high	-2.11306	low	-1.65466	low
-0.554567	high	-0.0735796	high	-0.404138	high
-0.428929	low	0.460987	high	-0.429981	low
-0.942978	low	1.63968	high	0.802689	high
-0.674234	high	-1.26843	high	0.0818455	high
1.69974	high	-0.2754	high	3.5981	high
1.4954	high	2.43567	high	1.05225	high
-2.9468	low	0.340425	high	0.285898	high
0.878675	high	1.87282	high	-0.187591	high
1.74069	high	1.65881	high	0.223982	high
-0.0419236	high	-0.0416127	low	3.86916	high
-0.0882135	high	-1.38304	high	1.65852	high
0.973798	high	0.823999	high	-2.7769	high
-0.129301	low	0.979335	high	1.54483	high
0.122204	low	-1.86169	high	-2.18348	low
-0.364645	high	-0.553094	high	-0.304077	high
-1.13412	low	0.60806	high	-1.08038	low
-0.325064	high	0.692294	high	1.71936	low
-1.11418	low	0.780815	high	-0.636308	high
1.39044	low	-0.700755	low	0.242293	low
2.82768	high	-0.372704	low	-1.09926	high
0.685903	high	-2.3405	low	1.21511	high
0.024354	high	-0.251949	low	2.74284	high
-0.542516	low	-1.21237	low	1.52237	high
-2.30556	high	0.476821	high	0.859416	high
0.338518	high	1.26282	high	2.3289	high
-1.82183	low	-0.458077	low	2.28013	high
-1.70129	low	-0.684979	high	1.07918	low
-1.18804	low	-1.26795	low	0.771914	high
0.778099	high	1.36321	low	1.07078	low
-0.441562	high	-0.498747	low	2.06823	high
0.878781	high	0.986463	high	4.10382	low
0.683161	high	2.01906	high	1.25701	high
1.50302	high	0.446339	high	0.336486	high
2.72445	high	0.679263	high	-1.4826	high
1.16288	high	-1.875	low	0.0371368	low
1.14292	high	-1.23951	low	2.09177	high
0.311661	high	0.0596436	low	-0.691613	low
0.430727	high	0.82217	high	1.44007	high
1.29692	high	0.422906	high	0.207465	high
2.66823	high	-0.990602	low	-0.0627414	high
0.281056	high	-0.0343724	low	-0.35719	low
0.12805	high	-0.974818	low	-1.70934	low
2.42509	high	0.0365841	high	1.24083	low
1.17319	high	0.369958	high	1.04885	high
-0.384443	high	1.07355	high	-1.15532	low
0.533853	low	-0.357141	low	-0.943729	low
-0.0462159	low	-0.539515	low	-1.42042	low
1.13448	high	-0.694262	high	-2.97243	high
1.62361	high	-0.789227	high	-2.11976	high
-2.58792	low	-1.14874	high	2.19649	high
-1.03876	high	-0.0986759	high	1.27602	high
-2.10688	low	1.32072	high	0.174275	high
-2.38216	low	-0.84874	low	-1.23067	low
-1.04105	high	0.411194	high	0.922848	high
0.661903	high	-1.05446	high	0.861084	high
0.238215	low	-2.20611	low	-0.437851	low
1.32798	high	-0.813619	high	-2.00951	low
1.30025	high	1.09075	high	-0.302632	low
-1.25014	low	3.36735	high	0.593929	high
3.05207	high	1.83732	high	2.77521	high
0.0221925	low	0.0303932	high	-2.69091	low
1.84634	high	1.09774	high	3.22324	high
-0.715531	low	-1.26055	low	1.99008	high
-2.62541	low	-2.148	high	1.32075	high
0.961427	high	0.743248	high	0.984019	high
-0.892734	low	-1.32147	low
-0.229406	high	0.926223	high
0.119652	low	-0.243693	high
-0.297387	low	1.95023	high
0.944213	low	-0.989753	low
0.379804	high	-0.615386	low
-0.249626	high	0.440059	high
0.17216	low	-0.0483692	low
-0.93514	low	-1.31436	low
0.535204	low	0.349383	high
-0.157491	low	0.133006	low
-1.39629	low	-1.09604	high
-1.92418	low	2.08565	low
0.250412	high	0.633351	low
1.13833	high	-0.112562	high
-1.69348	high	-0.856502	high
1.59169	low	1.885	high
-0.696583	low	-0.431485	high
-0.0668432	low	0.0433101	high
-0.347328	low	-2.28068	low
1.43716	high	0.194992	high
0.132265	high	-1.58206	low
0.28166	high	0.726142	low
0.739368	low	0.410273	high
1.00582	high	0.0601995	high
0.00273884	high	0.751613	high
0.904576	high	0.444277	high
-0.579662	low	-0.132204	high
-0.502381	low	-2.29467	low
0.301204	high	1.27618	high
-0.595348	low	-0.120993	low
-0.74296	high	-2.54222	low
0.145887	high	0.37135	high
-0.371402	low	0.300652	low
2.76474	high	-0.124815	high
0.892886	high	-0.403536	low
-1.17298	low	-0.231573	low
0.860302	high	-3.01941	low
0.51126	high	0.947731	high
0.8057	high	-0.369657	high
-0.586933	low	0.484592	high
-0.704224	low	-1.3671	low
1.55842	low	-1.05195	low
-0.860921	low	-0.519993	low
-0.216415	low	-0.565135	high
0.138363	high	-0.486546	high
0.146319	low	0.411843	low
1.423	high	4.2784	high
0.767094	low	0.100039	low
-1.0679	low	-0.197044	low
0.367232	high	0.394538	high
-1.14133	high	0.231308	low
-1.88601	low	-0.995078	low
0.645976	high	0.116029	high
0.835713	low	-0.781903	high
1.07293	high	-0.591375	high
-1.81281	low	-3.36325	low
0.19953	high	0.516405	high
-0.39376	low
-0.223651	high
-1.13535	low
-3.3202	low
-2.2957	low
-0.799695	high
-2.14805	low
0.123697	low
-0.415689	high
0.76197	high
0.275452	high
-0.0523761	high
-0.387354	high
-0.402133	low
0.230288	low
1.89827	high
0.916708	low
0.84964	high
-1.39612	high
0.188484	low
0.822597	high
-3.11099	low
-0.228343	low
1.60664	low
1.46013	high
2.4781	high
-2.01495	low
-3.8138	low
0.259859	low
-1.20925	low
1.065	high
-0.896733	low
0.40199	low
0.491888	low
-0.619608	low
-2.35182	low
0.323719	high
-0.742938	high
0.640395	high
-0.952547	low
1.66172	low
-0.33838	high
-0.203413	high
1.79281	high
0.226928	low
-1.25612	high
0.813028	low
1.73448	high
-0.0208702	high
2.45468	high
0.374445	high
-0.749365	low
-0.23248	high
0.680164	high
0.682302	high
1.9635	high
-0.416812	low
-1.56007	low
0.725235	high
-1.31257	low
0.109868	high
0.483224	low
-0.110448	high
-1.81344	low
-0.552453	high
0.0482882	high
-0.643229	low
0.494983	high
0.90609	high
0.953468	high
0.4549	high
-0.884202	high
0.329843	high
-1.37143	low
-0.55405	high
1.23168	high
-3.26583	low
-0.980597	high
1.19914	high
-1.06528	low
0.679893	high
0.118445	low

## Sheet: Figure 3C
Train cohort		Internal validation cohort 1		External validation cohort 1
MRS	MIS	MRS	MIS	MRS	MIS
-1.01888	low	0.541403	low	3.18823	high
-0.0912733	high	5.45052	high	-1.57997	high
4.49812	high	0.578534	high	-0.56877	high
0.191226	high	1.24811	high	0.691693	high
-0.497499	low	0.0627455	low	-0.96133	high
-0.0706367	high	1.60648	high	0.58431	high
-0.433377	low	-1.23576	low	1.24406	high
0.514715	high	0.50746	high	-0.244668	high
0.0337032	low	0.0515794	low	-0.870378	high
-2.90431	low	0.249704	high	2.06801	high
-1.47026	low	-1.0134	low	0.240352	high
-1.25745	high	2.39565	high	-1.7332	high
-1.43269	low	-0.52929	high	0.501704	high
-4.56366	low	-1.87274	low	0.78161	low
1.82672	high	-0.655483	low	3.99756	high
-0.26958	high	-0.73173	high	1.18073	high
-0.322134	low	0.145652	low	0.123235	high
-1.36119	low	-1.21497	low	-2.09445	low
-1.80355	low	0.777571	low	3.60797	high
1.00531	high	-0.98754	low	-0.47544	high
-0.410789	high	0.515066	high	0.691143	low
-0.312714	high	-0.349821	high	2.48814	high
0.988969	high	-0.209663	high	-0.483303	high
-1.03436	low	-0.556011	low	1.4173	high
0.526506	low	-0.435111	low	0.872102	low
1.11438	high	0.49573	high	1.50429	high
0.500636	high	-0.980444	high	0.135573	high
-0.96958	low	-0.730824	high	-1.59355	high
1.00065	high	-0.598176	low	0.589909	high
1.43073	high	0.379625	high	-2.41771	low
1.55048	high	0.961009	high	-1.33507	low
-2.51317	low	-0.614969	high	0.864801	high
0.029178	low	0.248119	high	-0.898108	high
0.910044	low	-0.47529	high	0.623974	high
0.327602	low	1.82194	high	2.6024	high
-2.22823	high	-2.60073	low	2.56197	high
-3.56664	low	-0.296931	high	4.58506	high
-0.437577	low	-0.0566328	low	0.721783	high
0.463822	high	-0.915283	low	1.54671	high
-1.40254	low	-0.537277	high	-0.159014	low
-0.202031	high	0.463783	high	0.256795	high
-0.0311335	high	2.27335	high	-1.26507	low
-0.841328	high	-1.24372	low	0.438366	low
0.251182	high	-4.70224	low	-1.37871	low
-0.987448	low	2.26916	high	-0.300511	high
-0.170851	high	0.883538	low	-2.37849	low
-0.227006	low	0.292846	high	-1.35744	low
-0.848825	high	1.52459	high	-1.04873	low
-0.534504	low	-0.526866	low	1.76505	high
-1.25697	low	-0.294896	low	-0.822543	low
-0.0627139	high	-0.738706	low	0.118058	high
-2.54598	low	1.39161	high	-1.10795	low
0.100414	high	0.971709	high	0.792741	high
0.829653	low	-0.215548	high	-0.0305668	high
0.267892	high	-0.497365	high	0.182571	low
-1.35082	low	0.595835	high	0.282602	high
-5.08247	low	0.517521	high	0.268676	high
0.590697	low	4.00705	high	-2.11748	low
2.37216	high	-0.610967	low	-0.557293	high
1.72441	high	-2.43043	low	-1.0307	low
1.08547	high	-0.852913	low	-0.415168	low
-0.533468	high	-0.527585	low	-0.570625	low
-0.232091	high	-0.212091	low	3.62838	high
0.227928	high	0.788658	high	-0.918589	low
0.445025	low	0.0168792	high	-1.19812	high
-1.43034	low	0.74618	high	1.19845	high
-1.49731	high	-0.6576	high	-1.86841	high
-0.982771	high	0.896128	low	1.48343	low
-0.411232	high	0.132431	high	-0.0257516	low
-2.05224	high	4.99266	high	0.17327	low
-1.51212	high	-0.443157	high	-0.926223	low
-0.756085	low	-0.328049	high	1.41779	high
0.14895	high	-0.94595	high	-1.9052	low
-0.0886931	low	0.0149439	low	1.99506	high
-1.18904	low	-0.893106	low	0.18483	low
-1.02412	low	1.85014	high	-0.727107	low
-1.9604	low	0.570972	low	-2.08148	low
-1.01375	low	1.10519	high	-1.72929	high
2.69993	high	0.325003	low	-0.196262	low
-3.93789	low	0.338532	high	0.606337	high
-0.912889	high	0.80968	high	-1.3409	low
-0.522017	high	-0.729696	high	0.0434434	high
0.27415	high	-0.0118119	high	0.728633	low
1.60756	high	0.118967	high	0.240419	high
-0.674007	low	1.04012	high	-0.330373	low
-1.99859	low	0.606499	high	-1.23819	low
-0.278721	low	0.55347	high	-2.22643	high
-0.325881	low	-0.568044	low	0.528114	low
1.43355	high	-1.0256	high	-0.978708	high
0.531519	low	-0.253754	high	0.357192	high
0.929384	high	4.35572	high	-0.542422	high
2.98859	high	0.652079	high	-0.693661	low
-0.99529	high	1.14451	high	0.763999	high
5.26549	high	0.608698	high	-1.16661	high
-0.503889	low	0.393699	low	0.121502	high
-0.424929	high	1.70843	low	-1.87271	high
-3.58619	low	1.18458	low	-1.13945	low
0.615307	high	-2.00092	low	2.4575	high
1.33628	high	-1.48778	low	-3.29475	low
-0.686612	high	0.56407	high	-1.86505	low
1.22817	high	1.0326	high	0.193567	low
-0.32576	low	0.784109	high	0.321656	low
-0.115689	high	-0.0895278	high
0.637007	low	-0.132118	high
-0.725435	low	-0.468845	high
0.901826	high	-1.10728	high
-1.33634	high	0.298833	low
-1.10542	high	2.17216	high
0.157878	low	0.275637	low
0.426453	low	0.222215	high
0.770881	high	1.04581	low
-0.264151	low	-0.515206	high
-0.322189	high	0.154224	low
-0.365001	high	0.614714	high
-0.522092	low	-0.497208	low
0.126584	low	-0.798608	high
-0.242722	high	-0.985257	high
0.322204	low	-0.816466	high
0.0588434	high	-0.196776	high
-1.2011	low	0.670443	high
1.08895	high	0.518656	high
-0.0659839	low	-0.735052	low
-0.563548	high	0.0843606	high
2.37477	high	-0.145279	high
-0.590933	low	2.76892	high
1.74016	high	0.429013	high
0.914029	high	1.51474	high
-0.0210304	high	-1.06656	low
0.29018	low	-1.35647	low
-0.805832	high	1.344	high
-0.410693	low	-0.682702	low
0.869051	low	1.70548	high
-0.870144	low	-0.561749	low
1.45427	high	0.00658906	high
1.11516	high	-0.136948	low
0.178892	high	-0.348643	low
-1.56071	low	0.135066	high
-2.03054	low	-0.104571	high
0.69872	high	-0.213522	high
-0.05441	low	-0.720754	high
-0.0632574	high	0.635837	high
-0.969618	low	0.805113	high
0.465307	high	-0.594783	high
-0.810555	high	1.10342	high
-0.421948	low	0.823814	high
0.834176	high	-0.217761	low
-0.650105	high	-0.0766479	low
-0.89772	high	1.67147	high
0.492933	low	-0.81691	low
0.407554	high	-1.26765	low
-0.651714	high	0.0317232	low
0.028802	high	-0.0772687	low
1.57046	high	-0.152263	high
-1.2532	low	0.58084	high
0.603713	low	0.749639	low
-0.791371	low	1.25039	high
0.0700084	low	0.259354	high
0.829496	low	1.62091	high
0.0543486	high	-0.30458	low
0.177863	low	-0.0278375	high
0.328694	high
-0.885864	low
0.122841	high
-0.161721	low
-0.42942	low
-0.993241	high
0.409422	high
0.358963	high
0.579894	high
-0.757548	high
-0.509943	low
-0.0874167	low
-0.496831	high
0.621586	high
-0.525988	high
-2.95294	low
0.56592	high
1.93466	high
-0.582472	high
-1.25735	low
1.37712	high
-0.232097	high
-1.17488	low
-0.471588	low
-1.43172	low
-2.58574	low
-0.718136	low
1.31775	high
-0.172676	low
0.305635	low
-0.422403	high
2.46221	high
0.489004	high
0.366165	high
-0.545315	high
-0.461957	high
1.04596	high
-0.709732	low
1.96607	high
0.983735	high
-0.281485	high
0.66345	high
0.204647	high
0.330634	high
-0.767745	low
0.235149	low
0.0629832	high
2.37938	high
1.09224	low
3.86585	high
-0.372545	low
1.43665	high
0.0139456	high
-0.0117482	high
-0.257778	high
0.714842	low
-0.322609	low
0.16646	high
-1.71922	low
0.564289	low
-0.260369	low
-0.693348	low
-0.470012	low
0.276829	high
0.898961	low
1.0837	high
0.889248	high
0.809756	low
0.0992469	high
-1.71026	low
2.29737	high
0.781742	low
0.741511	high
1.04501	high
-1.20433	low
0.183989	low
1.28039	high
1.63925	high
3.73722	high
-0.543003	low
0.113673	high
0.353482	low

## Sheet: Figure 3D
Train cohort		Internal validation cohort 1		External validation cohort 1
MRS	MIS	MRS	MIS	MRS	MIS
-1.01888	low	0.541403	low	3.18823	high
-0.0912733	high	5.45052	high	-1.57997	high
4.49812	high	0.578534	high	-0.56877	high
0.191226	high	1.24811	high	0.691693	high
-0.497499	low	0.0627455	low	-0.96133	high
-0.0706367	high	1.60648	high	0.58431	high
-0.433377	low	-1.23576	low	1.24406	high
0.514715	high	0.50746	high	-0.244668	high
0.0337032	low	0.0515794	low	-0.870378	high
-2.90431	low	0.249704	high	2.06801	high
-1.47026	low	-1.0134	low	0.240352	high
-1.25745	high	2.39565	high	-1.7332	high
-1.43269	low	-0.52929	high	0.501704	high
-4.56366	low	-1.87274	low	0.78161	low
1.82672	high	-0.655483	low	3.99756	high
-0.26958	high	-0.73173	high	1.18073	high
-0.322134	low	0.145652	low	0.123235	high
-1.36119	low	-1.21497	low	-2.09445	low
-1.80355	low	0.777571	low	3.60797	high
1.00531	high	-0.98754	low	-0.47544	high
-0.410789	high	0.515066	high	0.691143	low
-0.312714	high	-0.349821	high	2.48814	high
0.988969	high	-0.209663	high	-0.483303	high
-1.03436	low	-0.556011	low	1.4173	high
0.526506	low	-0.435111	low	0.872102	low
1.11438	high	0.49573	high	1.50429	high
0.500636	high	-0.980444	high	0.135573	high
-0.96958	low	-0.730824	high	-1.59355	high
1.00065	high	-0.598176	low	0.589909	high
1.43073	high	0.379625	high	-2.41771	low
1.55048	high	0.961009	high	-1.33507	low
-2.51317	low	-0.614969	high	0.864801	high
0.029178	low	0.248119	high	-0.898108	high
0.910044	low	-0.47529	high	0.623974	high
0.327602	low	1.82194	high	2.6024	high
-2.22823	high	-2.60073	low	2.56197	high
-3.56664	low	-0.296931	high	4.58506	high
-0.437577	low	-0.0566328	low	0.721783	high
0.463822	high	-0.915283	low	1.54671	high
-1.40254	low	-0.537277	high	-0.159014	low
-0.202031	high	0.463783	high	0.256795	high
-0.0311335	high	2.27335	high	-1.26507	low
-0.841328	high	-1.24372	low	0.438366	low
0.251182	high	-4.70224	low	-1.37871	low
-0.987448	low	2.26916	high	-0.300511	high
-0.170851	high	0.883538	low	-2.37849	low
-0.227006	low	0.292846	high	-1.35744	low
-0.848825	high	1.52459	high	-1.04873	low
-0.534504	low	-0.526866	low	1.76505	high
-1.25697	low	-0.294896	low	-0.822543	low
-0.0627139	high	-0.738706	low	0.118058	high
-2.54598	low	1.39161	high	-1.10795	low
0.100414	high	0.971709	high	0.792741	high
0.829653	low	-0.215548	high	-0.0305668	high
0.267892	high	-0.497365	high	0.182571	low
-1.35082	low	0.595835	high	0.282602	high
-5.08247	low	0.517521	high	0.268676	high
0.590697	low	4.00705	high	-2.11748	low
2.37216	high	-0.610967	low	-0.557293	high
1.72441	high	-2.43043	low	-1.0307	low
1.08547	high	-0.852913	low	-0.415168	low
-0.533468	high	-0.527585	low	-0.570625	low
-0.232091	high	-0.212091	low	3.62838	high
0.227928	high	0.788658	high	-0.918589	low
0.445025	low	0.0168792	high	-1.19812	high
-1.43034	low	0.74618	high	1.19845	high
-1.49731	high	-0.6576	high	-1.86841	high
-0.982771	high	0.896128	low	1.48343	low
-0.411232	high	0.132431	high	-0.0257516	low
-2.05224	high	4.99266	high	0.17327	low
-1.51212	high	-0.443157	high	-0.926223	low
-0.756085	low	-0.328049	high	1.41779	high
0.14895	high	-0.94595	high	-1.9052	low
-0.0886931	low	0.0149439	low	1.99506	high
-1.18904	low	-0.893106	low	0.18483	low
-1.02412	low	1.85014	high	-0.727107	low
-1.9604	low	0.570972	low	-2.08148	low
-1.01375	low	1.10519	high	-1.72929	high
2.69993	high	0.325003	low	-0.196262	low
-3.93789	low	0.338532	high	0.606337	high
-0.912889	high	0.80968	high	-1.3409	low
-0.522017	high	-0.729696	high	0.0434434	high
0.27415	high	-0.0118119	high	0.728633	low
1.60756	high	0.118967	high	0.240419	high
-0.674007	low	1.04012	high	-0.330373	low
-1.99859	low	0.606499	high	-1.23819	low
-0.278721	low	0.55347	high	-2.22643	high
-0.325881	low	-0.568044	low	0.528114	low
1.43355	high	-1.0256	high	-0.978708	high
0.531519	low	-0.253754	high	0.357192	high
0.929384	high	4.35572	high	-0.542422	high
2.98859	high	0.652079	high	-0.693661	low
-0.99529	high	1.14451	high	0.763999	high
5.26549	high	0.608698	high	-1.16661	high
-0.503889	low	0.393699	low	0.121502	high
-0.424929	high	1.70843	low	-1.87271	high
-3.58619	low	1.18458	low	-1.13945	low
0.615307	high	-2.00092	low	2.4575	high
1.33628	high	-1.48778	low	-3.29475	low
-0.686612	high	0.56407	high	-1.86505	low
1.22817	high	1.0326	high	0.193567	low
-0.32576	low	0.784109	high	0.321656	low
-0.115689	high	-0.0895278	high
0.637007	low	-0.132118	high
-0.725435	low	-0.468845	high
0.901826	high	-1.10728	high
-1.33634	high	0.298833	low
-1.10542	high	2.17216	high
0.157878	low	0.275637	low
0.426453	low	0.222215	high
0.770881	high	1.04581	low
-0.264151	low	-0.515206	high
-0.322189	high	0.154224	low
-0.365001	high	0.614714	high
-0.522092	low	-0.497208	low
0.126584	low	-0.798608	high
-0.242722	high	-0.985257	high
0.322204	low	-0.816466	high
0.0588434	high	-0.196776	high
-1.2011	low	0.670443	high
1.08895	high	0.518656	high
-0.0659839	low	-0.735052	low
-0.563548	high	0.0843606	high
2.37477	high	-0.145279	high
-0.590933	low	2.76892	high
1.74016	high	0.429013	high
0.914029	high	1.51474	high
-0.0210304	high	-1.06656	low
0.29018	low	-1.35647	low
-0.805832	high	1.344	high
-0.410693	low	-0.682702	low
0.869051	low	1.70548	high
-0.870144	low	-0.561749	low
1.45427	high	0.00658906	high
1.11516	high	-0.136948	low
0.178892	high	-0.348643	low
-1.56071	low	0.135066	high
-2.03054	low	-0.104571	high
0.69872	high	-0.213522	high
-0.05441	low	-0.720754	high
-0.0632574	high	0.635837	high
-0.969618	low	0.805113	high
0.465307	high	-0.594783	high
-0.810555	high	1.10342	high
-0.421948	low	0.823814	high
0.834176	high	-0.217761	low
-0.650105	high	-0.0766479	low
-0.89772	high	1.67147	high
0.492933	low	-0.81691	low
0.407554	high	-1.26765	low
-0.651714	high	0.0317232	low
0.028802	high	-0.0772687	low
1.57046	high	-0.152263	high
-1.2532	low	0.58084	high
0.603713	low	0.749639	low
-0.791371	low	1.25039	high
0.0700084	low	0.259354	high
0.829496	low	1.62091	high
0.0543486	high	-0.30458	low
0.177863	low	-0.0278375	high
0.328694	high
-0.885864	low
0.122841	high
-0.161721	low
-0.42942	low
-0.993241	high
0.409422	high
0.358963	high
0.579894	high
-0.757548	high
-0.509943	low
-0.0874167	low
-0.496831	high
0.621586	high
-0.525988	high
-2.95294	low
0.56592	high
1.93466	high
-0.582472	high
-1.25735	low
1.37712	high
-0.232097	high
-1.17488	low
-0.471588	low
-1.43172	low
-2.58574	low
-0.718136	low
1.31775	high
-0.172676	low
0.305635	low
-0.422403	high
2.46221	high
0.489004	high
0.366165	high
-0.545315	high
-0.461957	high
1.04596	high
-0.709732	low
1.96607	high
0.983735	high
-0.281485	high
0.66345	high
0.204647	high
0.330634	high
-0.767745	low
0.235149	low
0.0629832	high
2.37938	high
1.09224	low
3.86585	high
-0.372545	low
1.43665	high
0.0139456	high
-0.0117482	high
-0.257778	high
0.714842	low
-0.322609	low
0.16646	high
-1.71922	low
0.564289	low
-0.260369	low
-0.693348	low
-0.470012	low
0.276829	high
0.898961	low
1.0837	high
0.889248	high
0.809756	low
0.0992469	high
-1.71026	low
2.29737	high
0.781742	low
0.741511	high
1.04501	high
-1.20433	low
0.183989	low
1.28039	high
1.63925	high
3.73722	high
-0.543003	low
0.113673	high
0.353482	low

## Sheet: Figure 4A
GSEA
GENESET	NES
Immunoregulatory interactions between lymphoid cells	-1.7201
MYC targets V1	-1.7196
MYC targets V2	-1.4187
E2F targets	-1.3618
Protein secretion	1.8485
Cholesterol homeostasis	1.7454
TNFα signaling via NF-Κb	1.2117
P53 pathway	1.867
Apoptosis	1.666
Inflammatory response	1.0339
CD8 T cell up	1.4566
KEGG_GSEA
GENESET	Counts	P
Amino sugar and nucleotide sugar metabolism	18	0
Endocytosis	67	0
ECM receptor interaction	34	0
Autoimmune thyroid disease	31	0
Regulation of autophagy	15	0.0015
Antigen processing and presentation	44	0.004
Epithelial cell signaling in helicobacter pylori infection	17	0.0079
Adherens junction	31	0.0081
Glycan biosynthesis	13	0.009
RIG I like receptor signaling pathway	18	0.0094
Regulation of actin cytoskeleton	58	0.0179
Notch signaling pathway	25	0.0199
Bladder cancer	13	0.0393
Glycerolipid metabolism	14	0.0397

## Sheet: Figure 4B
GSEA
GENESET	NES
Cholesterol homeostasis	-2.0342
Protein secretion	-2.1124
Class I MHC mediated antigen processing presentation	-1.1507
TNF signaling	-2.4403
P53 pathway	-2.1404
Apoptosis	-1.7216
TNFα signaling via NF-κB	-2.1142
Interferon alpha response	-1.3521
E2F targets	1.0608
Chemokine receptors bind chemokines	1.5756
Colon tumor myeloid derived suppressor cell up	1.2915
KEGG_GSEA
GENESET	Counts	P
Regulation of actin cytoskeleton	42	0
Endocytosis	44	0
Notch signaling pathway	16	0
ECM receptor interaction	18	0
Adherens junction	26	0
Regulation of autophagy	16	0.0012
Small cell lung cancer	19	0.0098
Autoimmune thyroid disease	21	0.0127
Glycan biosynthesis	16	0.0132
Cytokine-cytokine receptor interaction	120	0.0152

## Sheet: Figure 5A
Train cohort				Internal validation cohort 1				Internal validation cohort 2				External validation cohort 1				External validation cohort 2				Prospective validation cohort
DFS	status	LRS	MRS	DFS	status	LRS	MRS	DFS	status	LRS	MRS	DFS	status	LRS	MRS	DFS	status	LRS	MRS	DFS	status	LRS	MRS
47	0	low	low	62	0	high	high	91	0	low	low	27	0	low	high	39	1	low	low	18	1	low	high
19	1	high	high	11	1	low	high	65	1	high	high	83	0	high	low	27	0	low	high	9	1	high	high
16	1	low	high	5	1	low	high	59	1	low	high	23	0	high	low	16	1	high	high	2	1	low	high
44	1	high	high	67	0	low	high	67	0	high	high	47	0	low	high	58	0	high	low	52	0	high	low
49	0	high	low	73	0	high	high	18	1	low	high	72	0	high	low	32	0	high	low	39	0	high	high
45	0	high	high	8	1	high	high	68	1	low	low	42	1	low	high	37	1	high	low	35	1	high	low
66	0	high	low	20	1	high	low	31	1	high	high	21	1	low	high	83	0	high	low	51	0	high	low
74	0	high	high	19	1	low	high	89	0	low	low	20	0	low	high	38	0	low	low	49	0	high	low
5	0	high	high	14	1	low	high	66	1	high	low	34	1	high	low	31.45	0	low	high	9	1	high	high
81	0	high	low	8	1	low	high	37	1	low	high	57	1	low	high	76	0	high	low	49	0	high	low
48	1	high	low	87	0	high	low	89	0	low	high	21	1	high	high	23	0	high	low	49	0	high	low
19	1	low	low	67	0	high	high	74	0	low	low	62	0	high	low	85	0	high	low	49	0	high	low
92	0	high	low	30	1	low	low	47	1	low	high	48	0	low	high	10	1	low	high	8	1	low	high
63	0	high	low	61	0	low	low	53	1	low	high	81	0	high	high	57	1	high	low	49	0	high	high
34	1	low	high	62	0	high	low	88	0	low	high	38	0	low	high	47	0	low	high	10	0	high	high
62	0	high	low	30	1	low	low	91	0	low	high	12	0	high	high	18	1	low	high	49	0	low	low
52	0	high	low	84	0	high	high	35	1	low	high	24	1	high	high	72	0	high	low	13	1	low	low
32	0	high	low	62	0	high	low	77	0	low	high	93	0	high	low	42	1	low	high	48	0	high	low
63	0	high	low	12	1	high	high	58	1	low	low	36	1	high	high	79	0	high	low	12	1	low	low
6	1	low	high	69	0	high	low	77	0	high	low	57	0	high	low	79	0	high	low	48	0	high	low
15	1	high	low	38	1	low	high	77	0	low	high	89	0	high	high	34	1	low	low	48	0	low	low
66	0	low	low	49	0	high	low	55	1	low	low	29	1	low	high	21	1	low	high	48	0	high	high
32	1	high	high	44	0	high	high	43	1	high	high	82	0	high	low	46	1	high	low	8	1	low	low
63	0	high	low	9	1	low	low	74	0	low	low	45	1	low	high	17	1	low	high	48	0	low	low
41	1	high	high	69	0	high	low	68	0	low	high	84	0	high	high	20	0	low	high	7	1	low	high
6	1	high	high	11	1	low	high	47	1	high	low	37	1	high	high	34	1	high	low	32	1	high	low
16	1	low	high	115	0	high	low	62	1	low	high	8	1	low	high	57	1	low	high	32	0	high	high
16	1	low	low	68	0	high	low	68	0	high	high	89	0	high	low	21	1	high	high	48	0	high	high
62	0	low	high	63	0	high	low	24	1	high	low	23	1	high	high	62	0	high	low	48	0	high	low
62	0	high	high	29	1	high	high	40	1	low	high	89	0	high	low	32	1	high	high	15	1	low	high
25	1	high	high	52	0	low	high	73	0	low	high	87	0	high	low	48	0	low	high	48	0	high	high
67	0	high	low	4	1	high	low	72	0	high	high	36	0	high	high	81	0	high	high	48	0	high	low
62	0	high	high	58	1	high	high	56	1	low	high	87	0	high	low	38	0	low	high	48	0	low	low
13	1	low	high	74	0	high	low	69	0	high	low	19	1	high	high	10	1	high	high	48	0	low	low
61	0	low	high	24	1	high	high	69	0	high	high	60	0	low	high	12	0	high	high	47	0	high	high
62	0	high	low	62	0	high	low	69	0	low	high	57	1	low	high	61	0	low	high	47	0	high	low
73	0	high	low	25	1	low	low	49	1	high	high	20	0	low	high	44	0	low	high	10	1	low	high
62	0	low	low	68	0	high	high	69	0	high	high	12	0	low	high	24	1	high	high	46	0	low	low
32	1	low	high	55	1	high	low	54	1	low	low	5	1	low	high	32	0	high	high	29	0	low	low
57	0	low	low	16	1	high	low	49	1	high	high	65	0	high	high	88	0	high	low	46	0	high	low
52	1	low	high	68	0	low	high	56	0	high	high	16	1	high	high	49	1	high	low	46	0	high	low
67	0	high	high	58	1	low	high	71	0	low	low	71	0	high	low	93	0	high	low	46	0	high	high
41	0	high	low	64	0	high	low	69	0	high	low	84	0	high	high	51	1	high	high	9	1	low	high
19	1	low	high	65	0	high	low	49	1	low	low	76	0	high	low	36	1	high	high	45	0	high	low
61	0	high	low	64	0	high	high	69	0	high	low	34	1	low	low	57	0	high	low	46	1	low	low
95	0	high	high	100	0	high	high	56	0	low	low	68	0	high	low	89	0	high	high	46	0	high	low
41	1	high	high	48	1	high	high	53	0	low	high	76	0	high	low	69	0	high	high	19	0	low	high
44	0	high	low	38	1	low	high	43	1	high	low	76	0	high	low	82	0	high	low	45	0	high	low
65	0	high	low	63	0	high	low	57	0	low	low	42	0	low	high	19	1	high	low	28	1	low	low
52	0	low	low	67	0	high	low	60	0	high	high	76	0	high	low	45	1	low	high	27	1	low	high
11	1	high	high	64	0	low	low	57	0	high	low	15	1	low	high	84	0	high	high	44	0	high	high
67	0	low	low	13	1	low	high	3	1	high	low	65	0	low	low	19	1	high	low	44	0	high	high
28	1	low	high	30	1	high	high	39	1	high	high	14	1	low	high	37	1	high	high	2	1	low	high
74	0	low	high	99	0	high	high	69	0	high	high	8	0	high	high	37	0	high	low	44	0	high	low
16	1	low	high	2	1	high	low	69	0	high	low	16	0	low	high	8	1	low	high	43	0	low	high
64	0	high	low	92	1	low	high	36	1	high	high	26	1	high	high	60	0	high	low	21	1	low	high
62	0	high	low	29	1	low	high	69	0	high	high	32	0	low	high	89	0	high	low	43	0	low	low
74	0	high	high	69	0	low	high	49	1	high	high	65	0	high	low	23	1	high	high	43	0	high	low
3	1	high	high	63	0	low	low	66	0	high	high	28	1	high	low	16	1	high	low	43	0	low	low
17	1	low	high	66	0	low	low	66	0	high	high	85	0	high	low	28	1	high	low	43	1	high	low
35	0	low	high	69	0	high	low	66	0	high	high	53	0	high	low	89	0	high	low	43	0	high	low
51	0	high	low	64	0	high	low	62	0	high	high	60	0	high	low	87	0	high	low	43	0	low	low
47	1	low	high	20	1	low	high	52	0	high	high	84	0	high	high	55	1	high	high	16	1	low	high
7	1	low	high	4	1	low	high	58	0	high	low	18	0	high	low	56	0	high	high	43	0	high	low
69	0	low	high	58	1	low	high	49	1	high	low	53	0	high	low	36	0	high	high	6	1	low	high
10	1	high	low	16	1	high	high	66	0	high	high	37	0	high	high	87	0	high	low	42	0	high	low
66	0	low	low	49	0	low	low	8	1	low	low	67	0	high	low	19	1	high	high	42	0	high	high
65	0	high	low	53	1	high	high	66	0	low	high	10	0	high	high	60	0	low	high	11	1	low	low
67	0	high	low	63	0	high	high	66	0	low	low	19	0	high	high	50	0	low	low	24	0	low	high
58	0	high	low	64	0	high	high	66	0	high	low	76	0	high	high	87	0	high	high	4	1	low	high
18	1	high	low	83	0	high	low	50	0	high	high	25	1	low	low	29	1	high	low	40	0	high	low
63	0	high	low	51	1	low	low	50	1	high	low	19	1	high	high	57	1	low	high	11	1	low	high
67	0	high	high	2	1	low	low	62	0	high	low	35	1	high	low	23	0	low	high	9	1	high	high
110	0	high	high	69	0	high	high	66	0	low	low	49	0	low	high	41	0	high	low	39	0	high	high
74	0	high	low	25	0	high	low	75	0	high	high	43	1	high	high	20	0	low	high	9	1	low	high
36	0	high	low	30	1	high	high	51	1	high	low	20	1	high	low	87	0	high	high	39	0	high	high
68	0	high	low	58	0	low	high	42	0	high	high	22	0	high	low	84	0	high	high	22	1	high	high
65	0	high	low	61	0	high	high	10	1	low	low	41	0	low	low	63	0	low	high	39	0	high	low
59	0	high	high	3	1	low	high	59	0	high	low	22	0	low	high	12	0	low	high	38	0	high	low
71	0	high	low	19	1	high	high	47	1	low	high	11	0	high	high	5	1	low	high	39	0	low	high
51	0	high	low	64	0	high	high	51	0	high	low	66	0	high	low	65	0	high	high	38	0	low	low
64	0	low	low	69	0	high	low	55	0	high	high	13	1	low	high	4	1	low	high	13	1	low	high
42	0	high	high	11	1	low	high	66	0	high	high	27	1	low	high	65	0	high	high	38	0	high	high
19	1	high	high	13	1	low	high	50	0	low	low	17	1	low	high	85	0	low	high	38	0	low	high
65	0	high	low	13	1	low	high	43	1	low	high	21	1	low	low	56	0	high	high	37	0	low	high
74	0	high	low	73	0	low	high	57	0	high	high	72	0	low	low	9	1	low	high	37	0	low	low
16	1	low	low	39	1	low	high	5	1	high	low	53	1	high	low	16	1	high	high	12	0	low	high
4	1	low	low	66	0	high	low	48	1	high	high	65	0	high	high	47	0	high	high	20	0	high	low
62	1	low	high	9	1	high	low	37	1	high	high	57	0	high	low	71	0	high	low	37	0	high	low
17	1	low	high	7	1	low	high	77	0	high	high	13	1	low	high	84	0	high	high	37	0	high	low
5	1	low	high	32	1	high	high	52	1	high	high	14	1	high	low	34	1	high	high	36	0	high	high
61	0	high	high	48	1	low	high	30	1	high	high	85	0	high	low	76	0	high	low	36	1	high	high
22	1	high	low	21	1	low	high	80	0	high	high	4	1	low	high	10	0	high	low	10	1	low	high
64	0	high	high	10	1	low	high	80	0	low	low	23	1	low	low	12	1	low	high	3	1	high	low
32	1	high	low	67	0	high	high	24	1	low	high	16	1	low	high	34	1	low	low	35	0	low	low
6	1	low	low	62	0	high	high	75	0	low	high	42	0	high	low	68	0	high	low	19	0	low	high
19	0	high	low	8	1	high	high	74	0	high	low	85	0	high	low	29.73	0	high	low	35	0	high	low
39	1	high	high	64	0	high	low	55	0	low	high	10	1	low	high	76	0	high	low	4	1	low	high
69	0	high	high	62	0	high	low	46	0	high	low	68	0	high	low	76	0	high	low	33	0	low	high
8	0	low	low	46	1	low	high	80	0	high	high	61	0	high	low	46	0	high	high	33	0	low	high
20	1	low	high	58	0	low	high	70	0	high	high	43	1	high	high	42	0	low	high	33	0	low	high
62	0	high	low	32	0	high	high	82	0	high	high	27	1	high	high	76	0	high	low	33	0	high	high
16	1	low	high	34	1	low	high	79	0	high	low					43	0	low	high	32	0	low	high
93	0	low	high	59	1	high	high	28	1	high	high					60	0	high	high	32	0	high	high
27	1	high	low	64	0	low	low	2	1	high	high					34	1	high	low	32	0	low	high
63	0	low	high	66	0	high	low	50	1	high	low					15	1	low	high	5	1	low	high
13	1	high	low	6	1	low	high	64	0	high	high					56	1	high	high	31	0	low	high
58	0	high	low	36	1	low	high	60	0	low	low					51	0	high	high	26	1	low	high
67	0	low	high	67	0	high	high	68	0	low	high					37	0	low	high	32	0	low	low
62	0	high	high	65	0	high	high	45	0	low	low					65	0	low	low	32	0	low	high
9	1	low	high	37	1	low	high	30	0	high	high					14	1	low	high	32	0	high	high
61	0	high	low	69	0	high	low	25	1	low	low					8	0	high	high	32	0	high	low
69	0	low	low	45	1	high	high	45	0	high	high					17	1	high	high	12	1	low	high
1	1	low	low	45	0	low	high	19	1	high	high					16	0	low	high	32	0	high	low
65	0	low	low	99	0	high	low	42	1	high	high					26	1	high	high	32	0	high	high
81	0	high	high	23	0	high	low	27	1	high	low					47	0	high	low	31	0	low	high
68	0	high	high	67	0	high	low	24	1	high	high					32	0	low	high	31	0	low	low
63	0	low	high	99	0	low	low	34	1	low	high					52	0	high	high	31	0	low	low
40	1	high	high	69	0	high	high	34	1	low	high					62	0	low	high	14	1	high	high
67	0	low	low	12	1	low	high	27	1	high	high					36	0	high	high	31	0	high	low
9	1	high	high	49	0	high	high	67	0	high	low					26	1	low	low	31	0	high	high
3	1	low	high	61	0	low	low	44	1	high	high					11	1	high	low	31	0	high	high
35	1	high	low	84	0	high	high	67	0	high	high					65	0	high	low	14	0	low	high
12	1	high	high	15	1	low	high	26	1	high	high					32	1	high	high	31	0	high	low
61	1	high	low	19	1	high	high	86	0	low	high					28	1	high	low	31	0	low	low
25	0	high	high	24	0	high	high	21	1	high	low					76	0	high	high	30	0	low	high
70	0	high	high	46	0	high	high	87	0	high	low					85	0	high	low	31	0	low	high
73	0	high	high	19	1	high	low	26	1	low	high					53	0	high	low	30	0	high	low
59	0	high	high	63	0	high	low	26	1	low	high					32	0	high	high	30	0	low	high
14	1	low	low	73	0	low	high	89	0	high	low					60	0	high	low	30	0	high	high
112	0	low	low	6	1	low	low	28	1	low	high					84	0	high	high	30	0	high	low
108	0	high	high	14	0	high	high	28	1	low	high					18	0	high	low	30	0	high	high
71	0	low	low	49	1	high	low	76	0	high	low					80	0	high	low	30	0	high	low
61	1	low	high	10	1	low	high	18	1	low	high					53	0	high	low	30	0	high	low
65	0	high	high	16	1	high	high	27	1	low	high					37	0	high	high	30	0	high	low
67	0	low	high	70	0	high	low	75	0	high	low					67	0	high	low	13	1	low	high
69	0	high	low	83	0	high	high	71	0	high	high					10	0	high	high	29	0	high	low
65	0	high	low	8	1	low	high	27	1	high	high					46	0	high	high	29	0	high	low
18	1	low	high	18	1	low	high	74	0	low	low					13	1	high	high	29	0	high	high
62	0	high	high	36	1	low	low	72	0	high	low					23	1	high	high	29	0	high	high
64	0	high	high	98	0	high	high	75	0	high	high					19	0	high	high	29	0	high	low
61	0	high	low	45	1	low	high	75	0	high	low					15	1	high	high	29	0	high	high
18	1	low	high	7	1	high	low	75	0	low	low					4	1	high	high	27	0	high	low
10	1	low	low	48	1	low	high	65	0	high	high					17	1	high	high	28	0	high	low
65	0	high	low	7	1	low	high	20	1	low	low					9	1	low	high	29	0	low	high
17	1	low	high	44	0	low	high	26	1	high	high					71	0	high	high	7	1	low	low
11	1	low	low	16	1	low	high	44	0	high	high					76	0	high	high	10	1	low	high
61	0	high	low	58	0	low	high	52	0	high	low					25	1	low	low	28	0	low	low
43	0	high	high	37	1	high	low	8	1	high	low					19	1	high	high	28	0	low	low
15	0	high	high	74	0	high	low	22	1	low	low					35	1	high	low	11	1	low	high
49	0	high	low	62	0	high	high	22	1	low	high					49	0	low	high	28	0	high	low
19	1	low	high	35	1	low	high	42	1	high	high					43	1	high	high	28	0	high	low
8	1	high	high	101	0	high	high	41	0	high	high					20	1	high	low	10	1	low	high
69	0	low	low	14	1	high	high	52	0	high	low					24	1	high	low	10	0	high	low
68	0	low	high	10	1	low	high	53	0	high	low					9	1	low	high	26	0	high	low
64	0	high	low	112	0	high	high	21	1	high	high					66	0	low	high	26	0	high	high
59	0	high	high	69	0	low	high	63	0	high	high					22	0	high	low	26	0	high	high
69	0	high	high	36	0	low	high	69	0	low	high					35	1	high	low	10	1	high	high
45	0	low	high	62	0	low	low	89	0	low	low					41	0	low	low
62	0	high	high	23	0	high	high	78	0	low	high					22	0	low	high
65	0	low	high					68	0	low	high					11	0	high	high
73	0	low	low					61	0	low	high					16	1	high	low
19	1	low	high					49	0	low	high					66	0	high	low
55	0	low	high					48	0	high	low					55	0	low	low
64	0	low	low					68	0	high	low					14	1	high	low
68	0	low	low					38	1	high	high					63	0	high	high
26	1	low	high					78	0	high	high					13	1	low	high
31	1	high	high					45	0	high	low					9	1	low	high
8	1	low	high					65	0	high	high					27	1	low	high
67	0	high	low					15	1	low	high					34	0	low	high
62	0	high	low					67	0	high	low					38	1	low	low
47	0	high	high					46	1	high	high					7	1	high	low
37	1	low	low					11	1	high	high					12	1	high	high
45	1	low	high					2	1	high	high					17	1	low	high
52	1	high	low					9	1	low	high					21	1	low	low
10	1	high	low					9	1	high	low					72	0	low	low
5	1	high	high					7	1	low	high					33	0	high	high
62	0	high	high					8	1	low	low					53	1	high	low
6	1	low	low					6	1	high	high					53	0	low	high
21	1	high	low					64	0	high	high					36	0	high	high
52	1	high	high					15	1	high	high					21	1	high	low
27	1	low	high					32	1	low	high					10	1	high	low
67	0	low	low					2	1	low	high					65	0	high	high
14	1	high	low					34	1	high	high					62	0	high	high
74	0	high	low					21	1	low	high					38	0	high	high
51	0	high	low					9	1	low	high					57	0	high	low
9	1	low	low					15	1	high	high					13	1	low	high
9	1	low	high					54	0	high	high					14	1	high	low
18	1	high	high					59	0	high	high					85	0	high	high
3	1	low	high					12	1	low	high					85	0	high	low
65	0	high	low					55	0	high	low					4	1	low	high
35	1	low	high					56	0	high	low					23	1	low	low
10	1	high	high					47	0	high	high					60	0	low	high
9	1	high	high					54	0	high	low					37	0	high	low
9	1	low	low					53	0	low	high					16	1	low	high
22	1	low	low					54	0	low	high					42	0	high	low
3	1	high	high					22	1	high	high					85	0	high	low
62	0	low	low					22	1	high	low					36	0	low	high
7	1	high	high					44	0	high	high					10	1	low	high
20	1	low	high					54	0	high	low					68	0	high	low
8	1	high	low					28	1	high	high					17	1	high	low
6	1	low	high					46	0	high	low					17	1	high	low
18	1	low	high					54	0	high	high					16	1	low	low
24	1	high	high					57	0	high	high					61	0	high	low
51	1	high	low					12	1	high	high					9	1	high	high
20	1	low	high					13	1	low	high					62	0	low	high
64	0	high	high					9	1	low	high					43	1	high	high
25	0	high	high					46	1	high	high					27	1	high	high
97	0	high	high					31	0	high	low					33	0	low	high
1	1	high	high					63	0	high	low					76	0	high	high
8	1	high	low					62	0	low	high					67	0	high	high
8	1	low	high					5	1	high	high					35	1	high	high
35	1	low	high					10	1	high	high					61	0	high	high
61	0	high	high					5	1	high	low					18	1	high	high
62	0	high	high					20	1	high	high					16	1	low	high
62	0	high	high					63	0	low	low					51	0	high	low
49	0	low	low					19	1	low	high					53	0	low	high
44	0	low	high					6	0	high	high					37	1	high	low
69	0	high	low					5	1	high	low					7	1	high	high
19	1	low	high					6	1	low	high					48	0	high	low
73	0	high	high					54	1	high	low					32	1	low	high
43	0	high	low					56	0	high	low					16	0	low	high
64	0	high	low					27	1	low	high					9	1	low	high
33	1	low	high					74	0	high	low					16	1	high	low
69	0	low	high					60	0	high	high					22	1	high	high
61	0	high	high					44	1	high	high					37	0	high	low
30	1	low	high					58	0	high	low					42	0	low	high
72	0	high	high					8	1	high	high					16	1	low	high
7	1	high	high					59	0	high	low					12.43	1	high	low
12	0	high	low					2	1	high	high					20	1	high	low
65	0	high	high					77	0	high	low					59	0	high	low
91	0	low	high					23	1	low	high					50	1	low	high
60	0	high	high					36	1	low	high					35	1	low	high
27	1	low	high					61	0	high	high					36	0	high	high
29	1	low	low					28	1	low	low					30	1	high	high
61	0	high	high					52	1	high	high					1	1	low	high
68	0	low	high					60	0	high	low					9	1	high	high
10	1	low	high					57	0	high	high					43	0	high	low
8	1	high	high					26	1	high	low					76	0	high	high
44	0	low	low					4	1	high	high					20	1	low	high
61	0	high	high					26	1	high	high					37	0	low	high
57	1	high	high					35	1	low	low					19.17	1	low	high
								22	1	low	low					36	0	low	high
								13	1	low	high					51	0	high	high
								5	1	high	high					27	1	low	high
								53	0	high	high					31	1	low	high
								43	1	high	low					17	1	high	high
								6	1	high	low					49	1	low	low
								64	0	low	high					40	0	low	high
								63	0	high	high					17	1	low	high
								6	1	high	low					52	0	low	high
								57	0	high	high					19	1	low	high
								16	1	low	high					52	0	high	high
								5	1	high	low					43	0	high	low
								30	1	high	low					16	1	low	low
								57	0	high	low					39	0	high	low
								60	0	high	low					31	1	low	high
								3	1	high	low					56	0	high	low
								51	0	high	high					79	0	high	high
								20	1	high	high					10	1	low	high
								24	1	low	high					40	0	high	high
								26	1	low	high					67	0	low	high
								10	1	high	low					65	0	high	low
								63	0	high	low					59	0	low	high
								57	0	high	low					47	0	low	high
								3	1	high	high					62	0	high	low
								59	0	high	low					12	1	low	high
								34	1	high	high					16	1	high	high
								20	1	high	low					65	0	low	high
								27	1	high	low					16	1	high	low
								60	0	low	low					40	0	high	high
								56	0	low	high					28	1	high	low
								15	1	high	low					40	0	high	low
								5	1	high	low					62	0	low	high
								78	0	high	low					9	1	high	high
								48	0	high	high					8	1	high	high
								20	1	high	high					26	1	high	low
								40	0	high	low					57	0	low	low
								4	1	low	high					16	1	high	high
								48	0	low	high					27	1	high	high
								48	0	low	high					10	1	low	high
								22	1	high	low					44	0	low	high
								11	1	low	high					21	1	low	high
								58	0	high	low					13	1	high	high
								40	0	high	low					65	0	high	low
								47	0	high	low					51	0	high	low
								52	0	high	high					52	0	low	high
								53	0	high	high					53	0	low	low
								16	1	low	high					10	1	low	high
								11	1	high	low					55	0	high	high
								6	1	high	high					11	1	low	high
								13	1	high	high					16	1	low	high
								4	1	low	high					60	0	high	high
								42	1	high	high					40	0	low	low
								51	0	high	low					17	1	high	high
								1	1	high	high					21	1	low	low
								45	0	high	high					17	1	high	low
								78	0	high	high					59	0	high	low
								52	0	high	high					61	0	high	low
								15	1	high	high					7	1	low	high
								29	1	high	high					22	1	low	high
								3	1	low	high					75	0	high	low
								62	0	high	low					11	1	high	high
								48	0	high	low					34	0	high	high
								65	0	low	low					5	1	low	high
								2	1	low	high					24	1	low	high
								44	0	high	low					31	0	high	low
								28	1	low	high					9	1	low	high
								42	1	low	low					30	1	high	low
								13	0	low	high					24	0	high	low
								61	0	high	low					18	1	low	high
								26	1	high	high					1	1	low	high
								8	1	low	high					36	1	low	high
								20	1	high	low					32	1	low	high
								46	0	low	low					41	0	high	high
								38	1	high	high					55	0	high	low
								6	1	low	high					38	0	high	low
								53	0	high	high					51	0	low	high
								2	1	low	high					28	1	high	high
								48	0	high	low					10	1	low	high
								14	1	low	high					9	1	high	high
								10	1	high	low					19	1	low	high
								52	0	high	low					27	1	high	low
								50	0	high	high					12	1	high	high
								2	1	high	low					23	1	low	low
								12	1	low	high					18	1	low	low
								7	1	low	low					16	0	low	high
								2	1	low	high					21	1	low	low
								76	0	high	low					42	1	high	high
								52	0	high	high					55	0	low	low
								53	1	low	high					13	1	low	high
								50	0	high	high					41	0	high	high
								38	0	high	high					19	1	low	high
								15	1	high	low					20	1	low	high
								27	0	high	high					36	1	low	low
								24	1	low	high					5	1	low	high
								8	1	low	high					54	0	low	high
								4	1	low	high					65	0	high	high
								49	0	high	high					51	0	low	high
								8	1	low	low					7	1	low	high
								14	1	low	high					15	1	low	high
								2	1	low	high					21	1	low	high
								41	1	low	high					19	1	low	high
								54	1	low	high					53	0	high	low
								11	1	low	low					64	0	low	low
								70	0	high	low					67.77	0	high	high
								6	1	low	high					52	0	low	low
								14	1	low	low					42	0	high	low
								50	0	low	high					27	1	high	high
								51	0	high	low					70	0	low	high
								62	0	high	low					29	1	high	low
								45	0	high	low					42	0	high	high
								12	1	low	high					78	0	high	low
								8	1	low	high					43	0	low	high
								4	1	low	high					2	1	low	high
								21	0	high	low					26	1	high	high
								5	1	low	high					10	1	low	high
								16	1	high	low					30	1	low	low
								62	0	high	low					75	0	low	high
								13	1	low	high					38	0	high	low
								32	1	high	low					62	0	high	low
								17	1	low	high					18	1	low	high
								8	1	high	low					17	1	low	high
								10	1	high	low					40	0	high	low
								23	0	low	low					54	0	low	high
								42	0	high	low					35	0	high	low
								47	0	high	low					6	1	low	high
								5	1	high	low					41	0	high	high
								59	0	high	high					58	0	low	high
								35	0	low	high					46	0	high	high
								4	1	high	low					32	0	high	high
								32	1	high	high					32	0	low	high
								4	1	low	high					62	0	high	high
								2	1	low	high					16	1	high	low
								56	0	high	low					78	0	high	low
								74	0	low	high					53	0	low	high
								50	1	high	low					57	0	low	high
								8	1	high	low					17	0	low	low
								10	1	high	high					14	1	low	high
								5	1	low	low					61	0	high	high
								8	1	low	high					9	1	low	high
								4	1	low	high					52	0	low	high
								4	1	low	high					11	1	low	low
								13	1	high	low					62	0	high	high
								20	1	low	high					72	0	high	low
								61	0	high	high					45	0	low	low
								7	1	low	high					19	1	low	high
								78	0	high	low					13	1	low	low
								18	1	high	high					15	1	low	high
								5	1	low	low					51	0	low	high
								2	1	low	high					35	1	high	high
								3	1	high	high					18	1	high	high
								4	1	low	high					42	0	high	low
								73	0	high	high					14	1	low	low
								40	0	low	low					8	1	low	high
								4	1	low	low					74	0	high	high
								1	1	low	low					69	0	high	low
								1	1	low	high					11	1	high	low
								57	0	high	low					52	0	high	low
								63	0	high	low					22	1	high	high
								49	0	high	low					15	1	high	low
								38	0	high	low					33	1	high	high
								6	1	high	low					39	1	high	high
								1	1	low	high					41	1	high	low
								2	1	high	low					57	0	low	high
								2	1	low	high					76	0	low	high
								2	1	low	low					19	1	low	high
								7	1	high	high					52	0	high	high
								1	1	low	high					8	1	low	high
								21	1	high	high					20	0	high	low
								2	1	low	high					25	1	high	low
								13	1	high	high					70	0	high	high
								8	1	low	high					74	0	low	low
								15	1	low	high					52	0	high	high
								30	0	high	low					62	1	low	high
								28	0	high	high					47	0	high	high
								5	1	low	high					69	0	high	low
								16	1	low	high					69	0	low	high
								9	1	low	high					56	0	high	low
								26	0	high	low					73	0	high	low
								19	0	high	high					50	0	low	high
								32	1	low	high					65	0	low	high
								30	0	low	high					66	0	high	high
								9	1	high	low					68	0	high	high
								5	1	low	low					38	1	low	high
								8	1	low	high					23	1	high	low
								4	1	high	high					56	0	high	low
								9	1	low	high					53	0	high	high
								5	1	low	low					5	1	low	high
								11	1	high	low					53	0	high	low
								7	1	low	high					22	1	high	low
								6	1	low	low					69	0	low	high
								8	1	high	low					21	1	low	low
								5	1	low	high					63	0	high	low
								10	1	low	high					26	1	high	high
								10	1	low	high					66	0	high	low
								5	1	low	high					40	1	low	high
								9	1	low	high					58	0	high	high
								12	1	low	high					31	1	high	high
								8	1	low	high					56	0	high	low
								23	0	low	high					43	1	low	low
								43	0	high	high					51	0	low	high
								5	1	low	high					63	0	low	low
								7	1	low	low					65	0	low	high
								20	0	high	low					15	1	low	high
								6	1	low	low					19	1	low	low
								5	1	low	high					24	1	low	high
								15	1	low	high					64	0	high	low
								38	0	low	high					28	1	low	low
								78	0	high	low					34	0	high	low
								5	1	high	high					51	1	low	low
								5	1	high	high					42	1	high	low
								7	1	high	low					54	0	low	high
								6	1	low	high					41	0	high	low
								19	0	low	high					25	1	low	low
								37	0	high	low					28	1	low	high
								37	0	high	low					6	1	low	high
								6	1	low	high					63	0	low	high
								16	1	low	high					9	1	low	high
								76	0	high	high					67	0	high	low
								6	1	low	low					9	1	low	high
								14	1	high	high					50	1	low	low
								2	1	high	high					56	0	low	high
								86	0	high	low					51	1	high	high
								86	0	high	low					17	1	high	high
								45	0	high	low					17	1	low	high
								14	0	high	high					11	0	low	high
								8	1	low	low					6	1	low	high
								6	1	low	high					56	0	high	high
								7	1	low	high					74	0	high	low
								75	0	high	low					7	1	low	high
								3	1	high	low					10	1	high	high
								3	1	low	high					59	0	high	high
								10	1	low	low					70	0	high	high
								77	0	high	low					16	1	high	low
								21	1	low	high					20	1	high	low
								4	1	high	low					15	1	high	high
								72	0	high	low					75	0	low	low
								42	0	low	low					42	0	high	low
								33	0	high	high					16	1	high	high
								2	1	high	high					85	0	low	low
								3	1	high	low					53	0	high	low
								3	1	low	high					32	1	high	low
								19	1	high	low					80	0	high	low
								13	1	low	high					34	0	high	high
								10	1	low	high					19	1	high	low
								39	0	high	high					89	0	high	low
								48	0	high	low					53	0	high	low
								3	1	high	high					6	1	low	high
								8	1	low	high					48	0	high	high
								9	1	low	high					17	1	low	high
								8	1	low	low					17	1	low	high
								4	1	high	high					4	1	low	high
								25	1	high	high					37	1	high	high
								17	1	high	low					27	1	low	high
								11	1	high	high					38	0	high	low
								25	1	high	low					19	0	high	high
								8	1	high	high					27	0	low	high
								2	1	low	high					14	1	high	high
								15	1	high	high					27	1	low	low
								17	1	high	high					11	1	low	high
								7	1	high	low					37	0	high	high
								1	1	high	low					39	0	high	high
								45	1	high	low					27	1	low	high
								1	1	low	high					2	1	low	high
								8	1	high	high					38	0	high	high
								4	1	high	high					45	1	low	low
								22	1	low	high					28	1	high	high
								52	0	high	high					42	0	high	low
								56	0	high	low					22	1	high	high
								48	0	high	low					67	0	high	high
								10	1	low	high					10	1	high	low
																50	0	high	low
																31	1	low	low
																47	0	high	high
																42	0	low	low
																44	0	low	high
																36	0	low	low
																10	0	low	high
																18	1	high	low
																41	0	high	high
																41	0	high	high
																13	1	high	high
																10	1	high	low
																37	0	high	low
																38	0	high	high
																14	1	high	high
																44	0	high	low
																14	1	high	high
																29	1	low	low
																11	1	high	low
																14	1	low	high
																27	1	low	high
																58	0	low	high
																18	1	high	low
																14	0	high	high
																14	1	low	low
																51	0	high	high
																28	0	high	low
																63	0	high	low
																29	0	low	low
																56	0	high	low
																12	1	high	low
																51	0	low	high
																18	1	low	low
																20	1	low	high
																54	0	high	low
																12	1	high	low
																11	1	high	high
																57	0	low	high
																5	1	low	high
																23	1	high	high
																63	0	high	high
																32	1	high	low
																13	1	low	high
																10	1	low	high
																18	1	high	low
																32.47	0	low	high
																17	1	low	high
																12	1	high	high
																4	1	low	high
																73	0	high	high
																23	0	high	low
																12	1	low	low
																13	1	low	high
																12	1	high	high
																64	0	low	high
																13	1	high	low
																52	0	high	low
																66	0	high	low
																63	0	high	high
																15	1	low	high
																21	1	low	high
																32	1	high	low
																38	0	high	high
																66	0	low	low
																61	0	high	low
																6	1	low	high
																12	0	low	low
																15	0	high	low
																34	1	low	high
																58	0	high	high
																39	1	low	high
																16	1	low	high
																40	1	low	low
																35	0	low	low
																57	0	low	low
																22	0	low	high
																26	1	low	low
																48	0	low	high
																46	0	high	low
																26	1	low	high
																53	0	high	low
																31	1	low	low
																76	0	low	low
																12	1	low	high
																21	1	high	high
																18	1	low	high
																19	1	high	low
																22	1	low	high
																33	1	low	low
																11	1	low	high
																10	1	high	low
																19	1	low	low
																63	0	high	low
																35	0	high	high
																37	1	low	high
																27	1	high	high
																31	0	high	low
																28	1	high	low
																40	0	high	high
																13	1	low	high
																33	1	low	low
																40	1	low	high
																11	0	high	high
																60	1	low	high
																75	0	low	low
																32	1	low	low
																81	0	high	low
																21	1	high	high
																29	0	high	low
																29	1	low	low
																32	1	high	low
																19	1	high	low
																87	0	high	low
																75	0	high	low
																66	0	high	high
																36	0	low	high
																47	0	high	low
																63	0	high	low
																75	0	high	low
																65	0	high	high
																32	0	high	low
																53	1	high	low
																78	0	high	low
																85	0	low	low
																34	0	low	high
																31	1	high	low
																24	1	high	low
																87	0	high	high
																22	1	low	low
																34	0	high	low
																38	0	high	high
																13	1	low	high
																34	1	high	low
																54	0	low	high
																10	1	low	low
																69	0	high	high
																11	1	low	high
																31	1	high	high
																73	0	low	high
																69	0	high	low
																11	1	low	high
																28	1	high	low
																72	0	low	low
																9	1	high	high
																85	0	high	low
																22	1	low	high
																19	1	low	high
																26	0	high	low
																76	0	high	low
																16	1	low	high
																23	1	low	high
																48	1	low	high
																9	1	low	high
																75	0	high	low
																74	0	low	low
																15	1	low	high
																39.53	0	high	low
																75	0	high	low
																18	1	high	low
																32	0	low	low
																32	0	high	high
																38	0	low	high
																51	0	low	high
																90	0	high	low
																16	1	low	high
																19	1	high	low
																34	0	high	high
																64	1	low	high
																73	0	high	low
																70	0	low	low
																18	0	low	low
																17	0	high	low
																7	1	low	high
																32	0	low	high
																82	0	high	low
																48	0	high	high
																35	0	high	low
																17	1	high	low
																46	1	high	low
																82	0	high	low
																45.1	0	high	low
																30	1	high	low
																15	1	low	high
																40	0	high	low
																58	0	high	high
																63	0	high	high
																73	0	high	high
																11	1	low	high
																35	1	low	low
																13	1	high	high
																85	0	high	low
																14	1	high	high
																32	0	high	low
																12	1	high	high
																14	1	high	low
																29	1	low	high
																70	0	high	low
																8	1	low	low
																94	0	high	low
																35	0	high	high
																78	0	high	low
																13	1	low	high
																21	1	high	low
																10	1	high	high
																74	0	high	low
																16	1	low	high
																48	1	high	high
																70	0	high	low
																5	1	low	high
																12.25	1	high	high
																84	0	high	high
																11	1	high	high
																23	1	low	high
																15	1	high	low
																69	0	high	low
																29	1	low	high
																38	0	high	high
																29	0	high	low
																86	0	high	low
																41	1	low	high
																62	0	high	high
																33	0	low	high
																34	1	high	low
																23	1	low	high
																14	1	low	low
																9	1	high	high
																69	0	low	high
																92	0	high	low
																12	1	low	low
																21	1	low	low
																37	0	low	high
																74	0	high	low
																58	0	low	high
																14	1	high	low
																70	0	high	high
																52	0	high	high
																24	1	low	high
																34	0	low	low
																23	0	high	low
																6	1	low	high
																31	1	low	high
																2	1	low	high
																5	1	low	high
																11	1	high	low
																24	1	low	low
																78	0	low	low
																12	0	low	high
																55	0	high	low
																46	1	high	low
																74	0	high	low
																5	1	low	high
																8	1	high	low
																67	0	high	low
																90	0	high	high
																17	1	high	high
																1	1	low	high
																17	0	high	high
																19	1	low	high
																59	0	low	high
																22	1	low	high
																50	1	high	high
																18	1	high	high
																78	0	low	high
																15	1	low	high
																18	1	high	low
																73	0	high	low
																34	0	high	high
																4	1	low	high
																34	0	high	high
																6	1	low	high
																78	0	high	low
																37	0	low	low
																69	0	high	high
																64	0	low	high
																39	0	high	low
																82	0	high	low
																34	0	low	low
																5	1	low	high
																35	0	high	high
																56	1	high	low
																26	0	high	high
																69	0	low	high
																24	1	low	high
																78	0	high	high
																21	0	high	high
																55	0	high	high
																7	1	high	high
																85	0	high	low
																50	0	high	low
																11	1	high	low
																23	1	low	high
																17	1	high	high
																11	1	high	high
																65	0	high	high
																37	0	low	low
																23	1	high	low
																6	1	low	high
																37	0	high	high
																12	1	low	high
																45	0	high	high
																12	1	high	low
																19	0	low	high
																71	0	low	low
																76	0	high	low
																78	0	low	low
																5	1	low	high
																71	0	low	high
																32	0	high	high
																5	1	high	high
																21	1	high	high
																16	1	low	high
																72	0	high	high
																23	1	high	low
																66	0	low	high
																33	1	low	low
																5	1	high	high
																61	0	high	low
																19	1	high	high
																59	0	high	high
																11	1	high	high
																36.27	0	low	high
																74	0	low	high
																18	1	low	low
																31	1	low	high
																11	1	low	high
																4	1	low	high
																31	0	high	high
																79	0	high	low
																31	1	low	low
																33	0	high	low
																21	1	low	low
																8	1	low	high
																17	1	low	high
																71	0	low	high
																4	1	low	high
																10	0	low	low
																35	0	high	low
																15	1	low	high
																9	1	high	high
																11	1	low	low
																66	0	low	high
																38	0	high	low
																45	1	high	low
																4	1	high	low
																43	0	high	low
																21	0	high	high
																67	0	low	high
																82	0	high	low
																69	0	low	high
																69	0	low	low
																88	0	high	low
																11	1	low	high
																28	0	high	low
																79	0	high	low
																27	0	high	low
																86	0	high	high
																64	0	high	high
																42	1	high	high
																33	1	high	low
																11	1	low	high
																13	1	low	high
																23	1	high	low
																39	1	high	low
																17	1	high	high
																25	1	low	high
																30	1	high	low
																89	0	high	low
																77	0	high	high
																11	1	low	high
																86	0	high	high
																26	0	high	low
																11	1	low	high
																17	1	low	high
																13	1	low	high
																13	1	low	high
																71	0	high	low
																77	0	high	high
																51	0	low	high
																39	1	high	low
																79	0	low	high
																74	0	low	low
																9	1	high	high
																21	1	high	low
																24	1	low	low
																53	0	high	high
																9	1	low	high
																11	1	high	low
																27	0	low	high
																41	1	low	high
																37	1	high	high
																66	0	low	high
																41	1	high	high
																78	0	low	high
																67	0	low	low
																11	1	low	high
																88	0	high	low
																56	0	high	low
																67	0	low	high
																44	0	low	high
																46	1	low	high
																29	0	high	low
																18	1	low	high
																31	0	high	low
																22	1	low	low
																29	0	high	low
																49	0	high	low
																53	0	low	high
																73	0	high	low
																30	0	high	low
																74	0	high	low
																10	1	low	high
																79	0	low	low
																24	1	high	high
																29	1	high	high
																35	1	high	low
																38	1	low	high
																47	0	high	low
																10	1	low	high
																79	0	high	high
																37	0	high	high
																50	0	high	high
																42	0	high	low
																10	0	high	low
																62	0	high	high
																69	0	low	high
																39	0	low	high
																39	0	high	high
																84	0	low	low
																22	1	high	high
																79	0	high	low
																10	1	low	high
																10	1	low	high
																45	1	low	high
																40	0	high	high
																46	0	low	high
																22	1	high	high
																31	0	low	high
																10	1	high	high
																41	0	low	low
																46	0	low	low
																21	1	high	low
																43	1	low	low
																44	0	high	high
																79	0	low	low
																49	0	high	low
																45	0	high	high
																40	0	low	high
																13	0	low	high
																41	0	low	high
																39	0	low	high
																21	1	low	high
																11	1	low	low
																45	1	low	high
																67	0	high	low
																39	0	high	low
																72	0	high	low
																23	0	high	high
																20	1	low	high
																2	1	low	high
																17	1	high	low
																16	1	low	high
																68	0	low	high
																10	1	low	high
																10	1	high	low
																16	0	low	low
																39	0	low	high
																78	0	high	low
																14	1	low	high
																42	0	high	low
																44	0	low	high
																39	0	low	high
																51	1	high	low
																42	0	high	high
																68	0	low	low
																11	1	low	low
																24	1	low	high
																14	1	high	low
																45	0	low	high
																40	0	low	high
																12	1	low	high
																19	1	low	high
																23	1	high	low
																39	0	low	high
																16	1	high	low
																19	1	high	low
																41	0	low	low
																38	0	high	low
																39	0	high	high
																13	1	high	low
																41	0	high	high
																28	1	high	high
																21	1	low	high
																22	1	high	low
																71	0	high	low
																28	1	high	high
																78	0	high	high
																14	1	low	high
																21	1	low	high
																88	0	high	low
																11	1	high	low
																26	1	high	low
																34	1	high	low
																73.17	0	high	low
																21	1	high	low
																40	0	high	high
																9	0	low	high
																39	0	low	high
																40	0	low	low
																41	0	high	low
																12	1	high	high
																79	0	high	low
																11	1	low	high
																44	0	high	high
																14	1	high	low
																46	0	high	low
																74	0	high	high
																24	1	high	high
																26	1	high	low
																22	1	low	high
																43	0	high	low
																27	1	low	high
																72	0	high	high
																23	1	high	low
																34	1	low	high
																40	0	high	low
																41	0	high	high
																44	0	high	low
																40	0	high	low
																1	1	low	high
																45	0	low	high
																70	0	high	low
																31	1	high	high
																20	1	high	low
																13	1	high	high
																82	0	high	low
																46	0	high	low
																77	0	high	high
																20	0	high	low
																75	0	high	low
																11	1	low	low
																53	0	high	low
																67	0	low	high
																13	1	low	high
																74	0	high	low
																13	1	high	low
																74	0	high	low
																14	1	low	high
																16	1	low	high
																33	0	low	high
																71	0	low	low
																69	0	low	high
																43	1	low	high
																79	0	high	low
																79	0	high	low
																24	0	low	low
																79	0	low	low
																49	0	high	low
																13	1	high	high
																14	1	high	low
																19	1	low	high
																51	1	high	low
																1	1	low	high
																21	0	low	high
																68	0	low	high
																57	0	low	high
																29	0	high	low
																11	1	low	high
																3	1	low	high
																69	0	low	high
																82	0	low	low
																9	1	low	high
																74	0	low	low
																78	0	high	low
																13	1	high	high
																17	1	low	low
																13	1	high	low
																78	0	high	low
																34	0	low	high
																13	1	high	high
																32	1	low	high
																22	1	high	high
																78	0	high	high
																75	0	low	low
																56	0	low	high
																3	1	low	high
																21	1	low	high
																31	1	low	high
																40	0	low	low
																30	1	high	low
																34	1	low	high
																16	1	high	low
																19	1	high	low
																14	1	low	high
																30	0	high	high
																50	1	low	low
																11	1	high	high
																11	1	low	high
																72	0	high	high
																73	0	low	low
																12	1	low	high
																34	0	high	high
																12	1	high	low
																11	1	high	low
																37	0	low	low
																10	0	low	high
																6	1	low	high
																85	0	high	low
																85	0	high	low
																34	1	low	high
																34	1	high	high
																9	1	low	low

[truncated: 38 more sheets: Figure 5B, Figure 6A, Figure 6B, Figure 7A, Figure 7B, Figure 7C, Figure 7D, Figure 7E, Figure S1A, Figure S1B, Figure S2A, Figure S2B, Figure S3A, Figure S3B, Figure S4A, Figure S4B, Figure S5A, Figure S5B, Figure S6A, Figure S6B …]
